# Supplementary material for: Maximum lifespan and brain size in mammals are associated with gene family size expansion related to immune system functions
Source: Sci Rep. 2025 Apr 29;15:15087. doi: 10.1038/s41598-025-98786-3 (PMC12041557; doi:10.1038/s41598-025-98786-3)
Supplement: Supplementary file 2 — Supplementary Material 2 [file 41598_2025_98786_MOESM2_ESM.xlsx]

## Sheet: Supplementary Table 1.
Supplementary Table 1. Trait and genomic indexes, and data sources for 92 mammalian species analysed.
	Species Name	Common Name	MLSP (years)	Gestation (days)	Maturity age (days)	Body Mass (g)	Brain Mass (g)	Ei	Protein Coding genes	No of genes 72 spp	No of genes 59 spp	Universal Single Copy Gene	% Universal Single Copy Gene	Image reference
1	Ailuropoda melanoleuca	Panda	36.8[1]	48[1]	2192	107000[2]	235.1[3]	-0.847553	19043	8141	8141	1485	99.1984
2	Aotus nancymaae	Ma's night monkey	NA	NA	NA	931.5[1]	NA	NA	20022	NA	NA	1491	99.5992
3	Bison bison	American bison	33.5[1]	274[1]	912[1]	NA	NA	NA	19427	8697	NA	1432	95.658
4	Bos grunniens	Domestic Yak	26.3[1]	274[1]	738[1]	667000[1]	NA	NA	20593	8553	NA	1439	96.1256
5	Bos taurus	Cow	20[1]	277[1]	NA	347000[1]	456[4]	-0.886846	21308	9409	9409	1488	99.3988
6	Callithrix jacchus	Marmoset	22.8[1]	144[1]	429.5[1]	319.95[5]	7.24[6]	-0.743514	21719	9318	9318	1480	98.8644
7	Camelus dromedarius	Arabian Camel	28.4[1]	405[1]	1643[1]	434000[1]	NA	NA	18940	8072	NA	1485	99.1984
8	Canis familiaris	Dog	24[1]	63[1]	510[1]	40000[1]	100.9[7]	-0.941427	20213	8821	8821	1475	98.5304
9	Canis lupus dingo	Dingo	NA	NA	NA	14000[8]	NA	NA	20651	NA	NA	1482	98.998
10	Capra hircus	Goat	20.8[1]	155[1]	545.5[1]	56786[1]	115[9]	-0.982017	20942	9724	9724	1488	99.3988
11	Carlito syrichta	Tarsier	16[1]	179[1]	NA	125[10]	3.5[11]	-0.797954	18148	8353	8353	1436	95.9252
12	Castor canadensis	American beaver	23.4[1]	128[1]	639[1]	20250[1]	86.8[9]	-0.817592	19661	8723	8723	1393	93.0528	Freepik.com
13	Cavia aperea	Brazillian guinea pig	6[1]	63[1]	75.5[1]	445[1]	5.3[9]	-0.970674	13914	NA	NA	1256	83.9011
14	Cavia porcellus	Guinea Pig	12[1]	68[1]	71[1]	721.85[1]	4.28[4]	-1.19796	17979	8007	8007	1474	98.4636
15	Cebus capucinus imitator	Capuchin	54[1]	162[1]	2213[1]	2655[1]	72.1[9]	-0.333466	19962	9020	9020	1491	99.5992
16	Cercocebus atys	Sooty mangabey	26.8[1]	NA	NA	8300[10]	86.8[9]	-0.56969	20058	NA	NA	1490	99.5324
17	Chinchilla lanigera	Long-tailed chinchilla	17.2[1]	111[1]	240[1]	417[12]	6.8[9]	-0.844378	17725	7798	7798	1480	98.8644
18	Chlorocebus sabaeus	Vervet-AGM	13[1]	NA	NA	8000[13]	65.2[14]	-0.68373	18807	NA	NA	1481	98.9312
19	Choloepus hoffmanni	Sloth	41[1]	350[1]	912.5[1]	5325[1]	28.5[15]	-0.93	11912	NA	NA	930	62.1242
20	Colobus angolensis palliatus	Angola colobus	35.3[1]	NA	NA	8525[12]	74.4[14]	-0.644072	19796	8870	8870	1488	99.3988
21	Cricetulus griseus	Chinese hamster PICR	NA	NA	NA	31.2[14]	0.628[14]	-0.817592	21494	NA	NA	1494	99.7996
22	Dasypus novemcinctus	Armadillo	22.3[1]	133[1]	365[1]	3413.7[1]	12[16]	-1.18208	22021	10271	10271	1446	96.5932
23	Dipodomys ordii	Kangaroo rat	9.9[1]	29[1]	NA	54.01[1]	1.97[7]	-0.814317	16633	7394	7394	1419	94.7896
24	Echinops telfairi	Lesser hedgehog tenrec	19[1]	55[1]	365[1]	116.4[1]	0.52[7]	-1.60621	15575	NA	NA	1295	86.5063
25	Equus asinus asinus	Donkey	47[1]	359[1]	856.5[1]	177500[1]	389.1[9]	-0.769426	19356	8283	8283	1479	98.7976
26	Equus caballus	Horse	57[1]	337[1]	943.5[1]	260000[17]	640[18]	-0.659403	20874	8795	8795	1492	99.666	Freepik.com
27	Erinaceus europaeus	Hedgehog	11.7[1]	30[1]	253[1]	875[1]	3.77[4]	-1.30654	14024	NA	NA	1242	82.9659
28	Felis catus	Cat	30[1]	65[1]	NA	3900[1]	28.4[4]	-0.844963	19363	8266	8266	1491	99.5992	Freepik.com
29	Fukomys damarensis	Damara mole rat	15.5[1]	NA	NA	127.7275[1]	NA	NA	17532	7853	NA	1437	95.992
30	Gorilla gorilla	Gorilla	60.1[1]	256[1]	3422[1]	126500[1]	438.18[4]	-0.623685	20836	9206	9206	1491	99.5992
31	Heterocephalus glaber	Naked mole-rat	31[1]	70[1]	NA	35[19]	0.392[20]	-1.39492	20600	10101	10101	1481	98.9312	Freepik.com
32	Homo sapiens	Human	122.5[1]	280[1]	4927.5[1]	70000[1]	1400[4]	0.0452653	23909	10364	10364	1497	100	Freepik.com
33	Ictidomys tridecemlineatus	Squirrel	7.9[1]	28[1]	289.5[1]	198.4[1]	3.2[15]	-0.965277	18347	8168	8168	1472	98.33
34	Jaculus jaculus	Lesser Egyptian jerboa	7.3[1]	38[1]	232[1]	75[1]	1.21[14]	-1.11725	17602	8141	8141	1412	94.322
35	Loxodonta africana	Elephant	65[1]	670[1]	3834[1]	4800000[1]	4480[4]	-0.624716	19910	8917	8917	1465	97.8624	Freepik.com
36	Lynx canadensis	Canada lynx	26.8[1]	63[1]	535.5[1]	10100[1]	NA	NA	18817	8094	NA	1465	97.8624
37	Macaca fascicularis	Crab-eating macaque	39[1]	165[1]	1391[1]	4461.5[12]	62.1[9]	-0.542576	20559	9116	9116	1494	99.7996
38	Macaca mulatta	Macaque	40[1]	165[1]	1619[1]	7249.25[12]	97.45[21]	-0.481806	21579	8038	8038	1486	99.2652
39	Macaca nemestrina	Pig-tailed macaque	37.6[1]	172[1]	1110[1]	7912.5[1]	100.7[9]	-0.491891	20132	8852	8852	1497	100
40	Macropus eugenii	Wallaby	15.1[1]	28[1]	502[1]	6500[10]	23.7[22]	-1.06552	14853	6433	6433	1353	90.3808
41	Mandrillus leucophaeus	Drill	39[1]	179[1]	NA	13500[10]	NA	NA	19718	8701	NA	1485	99.1984
42	Marmota	Alpine marmot	17.4[1]	35[1]	730[1]	NA	NA	NA	19631	8649	NA	1451	96.9272
43	Meriones unguiculatus	Mongolian gerbil	6.3[1]	25[1]	39.5[1]	70[1]	1[23]	-1.18086	20271	9049	9049	1428	95.3908
44	Mesocricetus auratus	Golden Hamster	3.9[1]	16[1]	48[1]	114.5[24]	0.965[25]	-1.33311	17831	7803	7803	1440	96.1924
45	Microcebus murinus	Mouse Lemur	18.2[1]	61[1]	243[1]	85[10]	1.68[21]	-1.00952	18864	8394	8394	1485	99.1984
46	Microtus ochrogaster	Prairie vole	5.3[1]	23[1]	NA	41.65[26]	0.7[9]	-1.19146	18820	8424	8424	1481	98.9312
47	Monodelphis domestica	Opossum	5.1[1]	15[1]	122[1]	95[12]	0.95[7]	-1.28802	21033	9149	9149	1388	92.7188
48	Mus caroli	Ryukyu mouse	3.3[1]	21[1]	NA	NA	NA	NA	19342	8255	NA	1482	98.998
49	Mus musculus	Mouse	4[1]	19[1]	42[1]	18.7[1]	0.45[4]	-1.16077	22499	9726	9726	1494	99.7996
50	Mus pahari	Shrew mouse	1[1]	NA	NA	NA	NA	NA	19214	NA	NA	1484	99.1316
51	Mus spicilegus	Steppe mouse	3.5[1]	NA	NA	NA	NA	NA	21461	9627	NA	1481	98.9312
52	Mus spretus	Algerian mouse	1.25[1]	NA	NA	17[1]	NA	NA	19647	NA	NA	1487	99.332
53	Mustela putorius furo	Ferret	11.1[1]	42[1]	317[1]	1472.5[27]	7.10333333[4]	-1.17609	18282	7879	7879	1449	96.7936
54	Myotis lucifugus	Microbat	34[1]	55[1]	210[1]	8.055[28]	0.175[29]	-1.33684	19440	8885	8885	1401	93.5872
55	Nannospalax galili	Upper Galilee mountains blind mole rat	NA	NA	NA	138[1]	NA	NA	18341	NA	NA	1458	97.3948
56	Neovison vison	American mink	11.4[1]	42[1]	352.5[1]	925[1]	8.5[30]	-0.968912	19027	8217	8217	1486	99.2652
57	Nomascus leucogenys	Gibbon	44.1[1]	NA	NA	7365[31]	119.4[7]	-0.397986	19931	8805	8805	1483	99.0648
58	Ochotona princeps	Pika	7[1]	30[1]	NA	109[1]	2.39[15]	-0.925555	15498	6512	6512	1377	91.984
59	Octodon degus	Degu	14[1]	90[1]	182[1]	245[32]	2.1[9]	-1.20685	19654	9980	9980	1434	95.7916
60	Ornithorhynchus anatinus	Platypus	22.6[1]	17[1]	548[1]	1425[1]	9.22[15]	-1.05371	20124	NA	NA	1220	81.4963
61	Oryctolagus cuniculus	Rabbit	9[1]	30[1]	NA	1383[33]	9.14[18]	-1.04918	20118	8889	8889	1411	94.2552
62	Otolemur garnettii	Bushbaby	20[1]	132[1]	600[1]	1074.65[34]	10.45[20]	-0.920895	19346	8721	8721	1470	98.1964	Freepik.com
63	Ovis aries	Sheep [1]	22.8[1]	146[1]	731[1]	80000[1]	125[25]	-1.04107	20186	8803	8803	1479	98.7976
64	Pan paniscus	Bonobo	55[1]	232[1]	NA	35000[10]	326.3[9]	-0.394587	20296	8980	8980	1488	99.3988
65	Pan troglodytes	Chimpanzee	59.4[1]	229[1]	3148[1]	44750[33]	371.05[4]	-0.407075	22463	10034	10034	1495	99.8664
66	Panthera pardus	Leopard	27.3[1]	97[1]	854[1]	67500[35]	112[9]	-1.04154	19134	8421	8421	1483	99.0648
67	Panthera tigris altaica	Tiger	26.3[1]	105[1]	1341.5[1]	187500[35]	247[9]	-0.982024	17127	7446	7446	1430	95.5244
68	Papio anubis	Olive baboon	37.5[1]	NA	NA	18440.75[12]	201[36]	-0.426902	20556	9153	9153	1496	99.9332	Freepik.com
69	Peromyscus maniculatus bairdii	Northern American deer mouse	8.3[1]	24[1]	NA	16.55[37]	0.6[9]	-1.00188	20943	9489	9489	1479	98.7976
70	Phascolarctos cinereus	Koala	22.1[1]	31[1]	870.5[1]	4732.4[1]	19.2[38]	-1.06875	19359	8887	8887	1457	97.328
71	Piliocolobus tephrosceles	Ugandan Red Colobus	NA	NA	NA	NA	NA	NA	23058	NA	NA	1480	98.8644
72	Pongo abelii	Orangutan	58[1]	NA	NA	56750[33]	343[7]	-0.507244	19009	NA	NA	1456	97.2612
73	Procavia capensis	Hyrax	14.8[1]	215[1]	500[1]	3450[1]	20.5[15]	-0.95245	15569	6488	6488	1372	91.65
74	Prolemur simus	Greater bamboo lemur	17.6[1]	142[1]	NA	NA	NA	NA	19680	8572	NA	1482	98.998
75	Propithecus coquereli	Coquerel's sifaka	30[1]	NA	NA	4038.85[1]	NA	NA	17787	NA	NA	1469	98.1296
76	Pteropus vampyrus	Megabat	20.9[1]	NA	NA	959.5[33]	9.53[29]	-0.929416	16620	6885	6885	1465	97.8624
77	Rattus norvegicus	Rat	3.8[1]	21[1]	80[1]	310[33]	2.38[25]	-1.21789	21663	9760	9760	1483	99.0648
78	Rhinolophus ferrumequinum	Greater horseshoe bat	30.5[1]	80[1]	730[1]	22.875[1]	NA	NA	19133	8213	NA	1492	99.666
79	Rhinopithecus bieti	Black snub-nosed monkey	23[1]	170[1]	NA	15862.25[1]	NA	NA	20102	NA	NA	1483	99.0648
80	Rhinopithecus roxellana	Golden snub-nosed monkey	29.5[1]	199[1]	NA	15258[1]	NA	NA	20448	9199	NA	1493	99.7328
81	Saimiri boliviensis boliviensis	Bolivian squirrel monkey	30.3[1]	158[1]	NA	857.5[10]	24.1[14]	-0.495253	19152	8533	8533	1491	99.5992
82	Sarcophilus harrisii	Tasmanian devil	13[1]	26[1]	730[1]	5875[33]	16.26[22]	-1.20104	17732	8001	8001	1370	91.5164
83	Sorex araneus	Shrew	3.2[1]	21[1]	266.5[1]	9.85[1]	0.23[18]	-1.27407	12657	NA	NA	1035	69.1383
84	Sus scrofa	Pig	27[1]	115[1]	551[1]	70850[37]	180.2[25]	-0.848463	20502	8387	8387	1478	98.7308
85	Theropithecus gelada	Gelada	36[1]	168[1]	1790.5[1]	NA	NA	NA	21023	9161	NA	1492	99.666
86	Tupaia belangeri	Tree Shrew	11.1[1]	46[1]	NA	129.05[1]	3.1[4]	-0.859523	14729	NA	NA	1260	84.1683
87	Tursiops truncatus	Dolphin	51.6[1]	365[1]	3260[1]	226700[39]	1679.6[25]	-0.202283	16209	6682	6682	1455	97.1944	Freepik.com
88	Ursus americanus	American black bear	34[1]	70[1]	1278[1]	154250[1]	228[9]	-0.962529	19540	8640	8640	1399	93.4536	Freepik.com
89	Ursus maritimus	Polar bear	43.8[1]	65[1]	1734[1]	475000[1]	365[9]	-1.07079	18056	7962	7962	1390	92.8524
90	Vicugna pacos	Alpaca	25.8[1]	345[1]	466[1]	72133.3[1]	188[7]	-0.835049	11438	NA	NA	955	63.7943
91	Vombatus ursinus	Common wombat	30[1]	27[1]	730[1]	23000[1]	51.8[40]	-1.07718	20672	9757	9757	1423	95.0568
92	Vulpes vulpes	Red fox	21.3[1]	52[1]	304[1]	5800[41]	43.4[9]	-0.771104	19687	8824	8824	1470	98.1964
[1]	R. Tacutu et al., ‘Human Ageing Genomic Resources: new and updated databases’, Nucleic Acids Res., vol. 46, no. D1, pp. D1083–D1090, 2018.
[2]	B. D. Charlton, Y. Huang, and R. R. Swaisgood, ‘Vocal discrimination of potential mates by female giant pandas (Ailuropoda melanoleuca)’, Biol. Lett., vol. 5, no. 5, pp. 597–599, 2009.
[3]	J. L. Gittleman, ‘Carnivore brain size, behavioral ecology, and phylogeny’, J. Mammal., vol. 67, no. 1, pp. 23–36, 1986.
[4]	M. Garwicz, M. Christensson, and E. Psouni, ‘A unifying model for timing of walking onset in humans and other mammals’, Proc. Natl. Acad. Sci., vol. 106, no. 51, pp. 21889–21893, 2009.
[5]	A. Araújo, M. F. Arruda, A. I. Alencar, F. Albuquerque, M. C. Nascimento, and M. E. Yamamoto, ‘Body weight of wild and captive common marmosets (Callithrix jacchus)’, Int. J. Primatol., vol. 21, no. 2, pp. 317–324, 2000.
[6]	B. Reinius et al., ‘An evolutionarily conserved sexual signature in the primate brain’, PLoS Genet, vol. 4, no. 6, p. e1000100, 2008.
[7]	A. C. Morales, ‘Genomic Signatures of Neurodegeneration and the Evolution of Mammalian Brain’, University of Bath, 2015.
[8]	C. Sillero-Zubiri, M. Hoffmann, and D. W. Macdonald, Canids: foxes, wolves, jackals, and dogs: status survey and conservation action plan. IUCN Gland, Switzerland, 2004.
[9]	K. Isler and C. P. van Schaik, ‘Allomaternal care, life history and brain size evolution in mammals’, J. Hum. Evol., vol. 63, no. 1, pp. 52–63, 2012.
[10]	F. W. Weckerly, ‘Sexual-size dimorphism: influence of mass and mating systems in the most dimorphic mammals’, J. Mammal., vol. 79, no. 1, pp. 33–52, 1998.
[11]	S. Morand and R. E. Ricklefs, ‘Genome size is not related to life-history traits in primates’, Genome, vol. 48, no. 2, pp. 273–278, 2005.
[12]	N. P. Myhrvold, E. Baldridge, B. Chan, D. Sivam, D. L. Freeman, and S. M. Ernest, ‘An amniote life‐history database to perform comparative analyses with birds, mammals, and reptiles: Ecological Archives E096‐269’, Ecology, vol. 96, no. 11, pp. 3109–3109, 2015.
[13]	R. J. Young, ‘Behavioural studies of guenons Cercopithecus spp at Edinburgh Zoo’, Int. Zoo Yearb., vol. 36, no. 1, pp. 49–56, 1998.
[14]	A. M. Boddy, M. R. McGowen, C. C. Sherwood, L. I. Grossman, M. Goodman, and D. E. Wildman, ‘Comparative analysis of encephalization in mammals reveals relaxed constraints on anthropoid primate and cetacean brain scaling’, J. Evol. Biol., vol. 25, no. 5, pp. 981–994, 2012.
[15]	B. K. McNab and J. F. Eisenberg, ‘Brain size and its relation to the rate of metabolism in mammals’, Am. Nat., vol. 133, no. 2, pp. 157–167, 1989.
[16]	C. M. McDonough, M. J. DeLaney, P. Quoc Le, M. S. Blackmore, and W. J. Loughry, ‘Burrow characteristics and habitat associations of armadillos in Brazil and the United States of America’, Rev. Biol. Trop., vol. 48, no. 1, pp. 109–120, 2000.
[17]	Y. Ruckebusch, ‘The relevance of drowsiness in the circadian cycle of farm animals’, Anim. Behav., vol. 20, no. 4, pp. 637–643, 1972.
[18]	S. S.-H. Wang et al., ‘Shaping of white matter composition by biophysical scaling constraints’, J. Neurosci. Off. J. Soc. Neurosci., vol. 28, no. 15, p. 4047, 2008.
[19]	M. Pinto, K. J. Jepsen, C. J. Terranova, and R. Buffenstein, ‘Lack of sexual dimorphism in femora of the eusocial and hypogonadic naked mole-rat: a novel animal model for the study of delayed puberty on the skeletal system’, Bone, vol. 46, no. 1, pp. 112–120, 2010.
[20]	S. Herculano-Houzel et al., ‘Updated neuronal scaling rules for the brains of Glires (rodents/lagomorphs)’, Brain. Behav. Evol., vol. 78, no. 4, pp. 302–314, 2011.
[21]	W. R. Leonard, J. J. Snodgrass, and M. L. Robertson, ‘Effects of brain evolution on human nutrition and metabolism’, Annu Rev Nutr, vol. 27, pp. 311–327, 2007.
[22]	V. Weisbecker and A. Goswami, ‘Brain size, life history, and metabolism at the marsupial/placental dichotomy’, Proc. Natl. Acad. Sci., vol. 107, no. 37, pp. 16216–16221, 2010.
[23]	R. F. Burton, ‘A new look at the scaling of size in mammalian eyes’, J. Zool., vol. 269, no. 2, pp. 225–232, 2006.
[24]	R. Gattermann, P. Fritzsche, R. Weinandy, and K. Neumann, ‘Comparative studies of body mass, body measurements and organ weights of wild-derived and laboratory golden hamsters (Mesocricetus auratus)’, Lab. Anim., vol. 36, no. 4, pp. 445–454, 2002.
[25]	G. A. Sacher and E. F. Staffeldt, ‘Relation of gestation time to brain weight for placental mammals: implications for the theory of vertebrate growth’, Am. Nat., vol. 108, no. 963, pp. 593–615, 1974.
[26]	S. Bondrup-Nielsen and R. A. Ims, ‘Reversed sexual size dimorphism in microtines: are females larger than males or are males smaller than females?’, Evol. Ecol., vol. 4, no. 3, pp. 261–272, 1990.
[27]	T. He, H. Friede, and S. Kiliaridis, ‘Macroscopic and roentgenographic anatomy of the skull of the ferret (Mustela putorius furo)’, Lab. Anim., vol. 36, no. 1, pp. 86–96, 2002.
[28]	A. Kurta and T. H. Kunz, ‘Roosting metabolic rate and body temperature of male little brown bats (Myotis lucifugus) in summer’, J. Mammal., vol. 69, no. 3, pp. 645–651, 1988.
[29]	H. Stephan, J. E. Nelson, and H. D. Frahm, ‘Brain size comparison in Chiroptera’, J. Zool. Syst. Evol. Res., vol. 19, no. 3, pp. 195–222, 1981.
[30]	B. C. Maseko, M. A. Spocter, M. Haagensen, and P. R. Manger, ‘Elephants have relatively the largest cerebellum size of mammals’, Anat. Rec. Adv. Integr. Anat. Evol. Biol., vol. 295, no. 4, pp. 661–672, 2012.
[31]	R. J. Smith and W. L. Jungers, ‘Body mass in comparative primatology’, J. Hum. Evol., vol. 32, no. 6, pp. 523–559, 1997.
[32]	R. Suárez and J. Mpodozis, ‘Heterogeneities of size and sexual dimorphism between the subdomains of the lateral-innervated accessory olfactory bulb (AOB) of Octodon degus (Rodentia: Hystricognathi)’, Behav. Brain Res., vol. 198, no. 2, pp. 306–312, 2009.
[33]	K. E. Jones et al., ‘PanTHERIA: a species‐level database of life history, ecology, and geography of extant and recently extinct mammals: Ecological Archives E090‐184’, Ecology, vol. 90, no. 9, pp. 2648–2648, 2009.
[34]	M. T. O’Mara, A. D. Gordon, K. K. Catlett, C. J. Terranova, and G. T. Schwartz, ‘Growth and the development of sexual size dimorphism in lorises and galagos’, Am. J. Phys. Anthropol., vol. 147, no. 1, pp. 11–20, 2012.
[35]	K. L. Lerner and B. W. Lerner, ‘Gale Encyclopedia of Science (3rd, 4th, and 5th editions)’, 2013.
[36]	W. R. Leonard, M. L. Robertson, J. J. Snodgrass, and C. W. Kuzawa, ‘Metabolic correlates of hominid brain evolution’, Comp. Biochem. Physiol. A. Mol. Integr. Physiol., vol. 136, no. 1, pp. 5–15, 2003.
[37]	J. O. Wolff, ‘The effects of density, food, and interspecific interference on home range size in Peromyscus leucopus and Peromyscus maniculatus’, Can. J. Zool., vol. 63, no. 11, pp. 2657–2662, 1985.
[38]	C. De Miguel and M. Henneberg, ‘Encephalization of the koala, Phascolarctos cinereus.’, Aust. Mammal., vol. 20, no. 3, pp. 315–320, 1998.
[39]	A. J. Read, R. S. Wells, A. A. Hohn, and M. D. Scott, ‘Patterns of growth in wild bottlenose dolphins, Tursiops truncatus’, J. Zool., vol. 231, no. 1, pp. 107–123, 1993.
[40]	J. A. Byers, ‘The distribution of play behaviour among Australian marsupials’, J. Zool., vol. 247, no. 3, pp. 349–356, 1999.
[41]	D. W. Macdonald and C. Sillero-Zubiri, The biology and conservation of wild canids. OUP Oxford, 2004.

## Sheet: Supplementary Table 2.
Supplementary Table 2. Lists of MLSP and longevity related processes associated genes.
Gene.stable.ID	HGNC.symbol	MLSP associated	Ei associated	MLSP-Ei background	Human longevity associated variants	Cell sencescence promoters	Life extending drug targets	Dietary restriction benefit suppressors	Post-mitotic cell longevity background	Post-mitotic cell longevity	Cellular turnover +/- background	Cellular turnover +	Cellular turnover -	Age dependent expression +	Age dependent expression -	Age dependent cellular expression +/- background	Age dependent cellular expression +	Age dependent cellular expression -	Apoptosis	DNA repair
ENSG00000198888	MT-ND1	0	0	0	0	0	0	0	0	0	0	0	0	0	0	0	0	0	0	0
ENSG00000198763	MT-ND2	0	0	0	0	0	0	0	0	0	0	0	0	0	0	0	0	0	0	0
ENSG00000198804	MT-CO1	0	0	0	0	0	0	0	0	0	0	0	0	0	0	0	0	0	0	0
ENSG00000198712	MT-CO2	0	0	0	0	0	0	0	0	0	0	0	0	0	0	0	0	0	0	0
ENSG00000228253	MT-ATP8	0	0	0	0	0	0	0	0	0	0	0	0	0	0	0	0	0	0	0
ENSG00000198899	MT-ATP6	0	0	0	0	0	0	0	0	0	0	0	0	0	0	0	0	0	0	0
ENSG00000198938	MT-CO3	0	0	0	0	0	0	0	0	0	0	0	0	0	0	0	0	0	0	0
ENSG00000198840	MT-ND3	0	0	0	0	0	0	0	0	0	0	0	0	0	0	0	0	0	0	0
ENSG00000212907	MT-ND4L	0	0	0	0	0	0	0	0	0	0	0	0	0	0	0	0	0	0	0
ENSG00000198886	MT-ND4	0	0	0	0	0	0	0	0	0	0	0	0	0	0	0	0	0	0	0
ENSG00000198786	MT-ND5	0	0	0	0	0	0	0	1	0	0	0	0	0	0	1	0	0	0	0
ENSG00000198695	MT-ND6	0	0	0	0	0	0	0	0	0	0	0	0	0	0	0	0	0	0	0
ENSG00000198727	MT-CYB	0	0	0	0	0	0	0	0	0	0	0	0	0	0	0	0	0	0	0
ENSG00000277953		1	1	1	0	0	0	0	0	0	0	0	0	0	0	0	0	0	0	0
ENSG00000277836		0	0	0	0	0	0	0	0	0	0	0	0	0	0	0	0	0	0	0
ENSG00000278817		0	0	1	0	0	0	0	0	0	0	0	0	0	0	0	0	0	0	0
ENSG00000257215		0	0	0	0	0	0	0	0	0	0	0	0	0	0	0	0	0	0	0
ENSG00000204805		0	0	0	0	0	0	0	0	0	0	0	0	0	0	0	0	0	0	0
ENSG00000282035		0	0	0	0	0	0	0	0	0	0	0	0	0	0	0	0	0	0	0
ENSG00000273896	TSEN34	1	1	1	0	0	0	0	0	0	0	0	0	0	0	0	0	0	0	0
ENSG00000281022	MED22	0	0	1	0	0	0	0	0	0	0	0	0	0	0	0	0	0	0	0
ENSG00000274053	NCR1	1	1	1	0	0	0	0	0	0	0	0	0	0	0	0	0	0	0	0
ENSG00000273506	NCR1	1	1	1	0	0	0	0	0	0	0	0	0	0	0	0	0	0	0	0
ENSG00000277667		1	1	1	0	0	0	0	0	0	0	0	0	0	0	0	0	0	0	0
ENSG00000278704		0	0	0	0	0	0	0	0	0	0	0	0	0	0	0	0	0	0	0
ENSG00000275746	KLF13	0	0	0	0	0	0	0	0	0	0	0	0	0	0	0	0	0	0	0
ENSG00000278782		0	0	0	0	0	0	0	0	0	0	0	0	0	0	0	0	0	0	0
ENSG00000277733	MBOAT7	1	1	1	0	0	0	0	0	0	0	0	0	0	0	0	0	0	0	0
ENSG00000278363		1	1	1	0	0	0	0	0	0	0	0	0	0	0	0	0	0	0	0
ENSG00000286094		0	0	0	0	0	0	0	0	0	0	0	0	0	0	0	0	0	0	0
ENSG00000276017		0	0	0	0	0	0	0	0	0	0	0	0	0	0	0	0	0	0	0
ENSG00000275917	CHRFAM7A	1	0	1	0	0	0	0	0	0	0	0	0	0	0	0	0	0	0	0
ENSG00000277923	MBOAT7	1	1	1	0	0	0	0	0	0	0	0	0	0	0	0	0	0	0	0
ENSG00000280584	OBP2B	0	0	1	0	0	0	0	0	0	0	0	0	0	0	0	0	0	0	0
ENSG00000276628	LENG1	1	1	1	0	0	0	0	0	0	0	0	0	0	0	0	0	0	0	0
ENSG00000275049		0	0	0	0	0	0	0	0	0	0	0	0	0	0	0	0	0	0	0
ENSG00000143954	REG3G	0	0	0	0	0	0	0	0	0	0	0	0	0	0	0	0	0	0	0
ENSG00000109107	ALDOC	0	0	1	0	0	0	0	1	0	1	0	0	0	0	1	0	0	0	0
ENSG00000114735	HEMK1	0	0	0	0	0	0	0	1	0	1	0	0	0	0	1	0	0	0	0
ENSG00000145107	TM4SF19	0	0	1	0	0	0	0	0	0	0	0	0	0	0	0	0	0	0	0
ENSG00000140285	FGF7	0	0	0	0	0	0	0	1	0	0	0	0	0	0	1	0	0	0	0
ENSG00000104472	CHRAC1	0	0	1	0	0	0	0	0	0	1	0	0	0	0	1	0	0	0	0
ENSG00000118496	FBXO30	0	0	0	0	0	0	0	0	0	1	0	0	0	0	1	0	0	0	0
ENSG00000116996	ZP4	0	0	0	0	0	0	0	0	0	0	0	0	0	0	0	0	0	0	0
ENSG00000134545	KLRC1	0	0	0	0	0	0	0	0	0	0	0	0	0	0	0	0	0	0	0
ENSG00000274609	KIR2DL4	1	1	1	0	0	0	0	0	0	0	0	0	0	0	0	0	0	0	0
ENSG00000276739	KIR3DL2	1	1	1	0	0	0	0	0	0	0	0	0	0	0	0	0	0	0	0
ENSG00000108984	MAP2K6	0	0	0	0	1	0	0	1	0	1	0	0	0	0	1	0	0	0	0
ENSG00000213123	TCTEX1D2	0	0	0	0	0	0	0	0	0	1	0	0	0	0	1	0	0	0	0
ENSG00000177469	CAVIN1	0	0	1	0	0	0	0	1	0	1	0	0	0	0	1	0	0	0	0
ENSG00000157765	SLC34A2	0	0	1	0	0	0	0	1	0	0	0	0	0	0	1	0	0	0	0
ENSG00000159259	CHAF1B	0	0	0	0	0	0	0	1	0	1	0	0	0	0	1	0	0	0	0
ENSG00000103876	FAH	0	0	0	0	0	0	0	1	0	1	0	0	0	0	1	0	0	0	0
ENSG00000089157	RPLP0	0	0	1	0	0	0	0	1	0	1	0	0	0	0	1	0	0	0	0
ENSG00000270188	MTRNR2L11	0	0	0	0	0	0	0	0	0	0	0	0	0	0	0	0	0	0	0
ENSG00000242389	RBMY1E	0	0	0	0	0	0	0	0	0	0	0	0	0	0	0	0	0	0	0
ENSG00000149548	CCDC15	0	0	0	0	0	0	0	1	0	1	0	0	0	0	1	0	0	0	0
ENSG00000276634	KIR2DS4	1	1	1	0	0	0	0	0	0	0	0	0	0	0	0	0	0	0	0
ENSG00000146414	SHPRH	0	0	0	0	0	0	0	0	0	1	0	0	0	0	1	0	0	0	0
ENSG00000114547	ROPN1B	0	0	1	0	0	0	0	0	0	0	0	0	0	0	0	0	0	0	0
ENSG00000274926	KIR2DL1	1	1	1	0	0	0	0	0	0	0	0	0	0	0	0	0	0	0	0
ENSG00000168748	CA7	0	0	0	0	0	0	0	1	0	0	0	0	0	0	1	0	0	0	0
ENSG00000116117	PARD3B	0	0	1	0	0	0	0	0	0	1	0	0	0	0	1	0	0	0	0
ENSG00000159256	MORC3	0	0	1	0	1	0	0	1	0	1	0	0	0	0	1	0	0	0	0
ENSG00000163312	HELQ	0	0	0	0	0	0	0	0	0	1	0	0	0	0	1	0	0	0	0
ENSG00000203685	STUM	0	0	0	0	0	0	0	1	0	0	0	0	0	0	1	0	0	0	0
ENSG00000161217	PCYT1A	0	0	0	0	0	0	0	1	0	1	0	0	0	0	1	0	0	0	0
ENSG00000274933	TBC1D3I	0	0	0	0	0	0	0	0	0	0	0	0	0	0	0	0	0	0	0
ENSG00000153976	HS3ST3A1	0	0	1	0	0	0	0	1	0	0	0	0	0	0	1	0	0	0	0
ENSG00000111325	OGFOD2	1	1	1	0	0	0	0	0	0	1	0	0	0	0	1	0	0	0	0
ENSG00000172478	MAB21L4	0	0	1	0	0	0	0	1	0	0	0	0	0	0	1	0	0	0	0
ENSG00000114021	NIT2	0	0	0	0	0	0	0	1	0	1	0	0	0	0	1	0	0	0	0
ENSG00000143772	ITPKB	0	0	0	0	1	0	0	1	0	1	0	0	0	0	1	0	0	0	0
ENSG00000122257	RBBP6	0	0	1	0	0	0	0	1	0	1	0	0	0	0	1	0	0	0	0
ENSG00000163947	ARHGEF3	0	0	0	0	0	0	0	1	0	1	0	0	0	0	1	0	0	0	0
ENSG00000172023	REG1B	0	0	0	0	0	0	0	1	0	0	0	0	0	0	1	0	0	0	0
ENSG00000227600	PPT2	1	1	1	0	0	0	0	0	0	0	0	0	0	0	0	0	0	0	0
ENSG00000265817	FSBP	1	0	1	0	0	0	0	0	0	0	0	0	0	0	0	0	0	0	0
ENSG00000197275	RAD54B	1	0	1	0	0	0	0	1	0	1	0	0	0	0	1	0	0	0	1
ENSG00000126882	FAM78A	0	0	1	0	0	0	0	0	0	1	0	0	0	0	1	0	0	0	0
ENSG00000187151	ANGPTL5	0	0	0	0	0	0	0	0	0	0	0	0	0	0	0	0	0	0	0
ENSG00000226321	CROCC2	0	0	0	0	0	0	0	0	0	0	0	0	0	0	0	0	0	0	0
ENSG00000090402	SI	0	0	0	0	0	0	0	1	0	0	0	0	0	0	1	0	0	0	0
ENSG00000110318	CEP126	0	0	0	0	0	0	0	0	0	1	0	0	0	0	1	0	0	0	0
ENSG00000197563	PIGN	0	0	0	0	0	0	0	1	0	1	0	0	0	0	1	0	0	0	0
ENSG00000123612	ACVR1C	0	0	0	0	0	0	0	0	0	1	0	0	0	0	1	0	0	0	0
ENSG00000138083	SIX3	0	0	0	0	0	0	0	1	0	0	0	0	0	0	1	0	0	0	0
ENSG00000244731	C4A	1	0	1	0	0	0	0	0	0	0	0	0	1	0	0	0	0	0	0
ENSG00000120370	GORAB	0	0	0	0	0	0	0	0	0	1	0	0	0	0	1	0	0	0	0
ENSG00000105552	BCAT2	0	0	1	0	0	0	0	1	0	1	0	0	0	0	1	0	0	0	0
ENSG00000117480	FAAH	0	0	0	0	0	0	1	1	0	1	0	0	0	0	1	0	0	0	0
ENSG00000172020	GAP43	0	0	1	0	0	0	0	1	0	0	0	0	0	0	1	0	0	0	0
ENSG00000115568	ZNF142	0	0	0	0	0	0	0	1	0	1	0	0	0	0	1	0	0	0	0
ENSG00000011028	MRC2	0	0	1	0	0	0	0	1	0	1	0	0	0	0	1	0	0	0	0
ENSG00000006695	COX10	0	0	1	0	0	0	0	1	0	1	0	0	0	0	1	0	0	0	0
ENSG00000198156	NPIPB6	0	0	0	0	0	0	0	0	0	1	0	0	0	0	1	0	0	0	0
ENSG00000176170	SPHK1	0	0	0	0	0	0	0	1	0	1	0	0	0	0	1	0	0	0	0
ENSG00000258472		0	0	0	0	0	0	0	0	0	0	0	0	0	0	0	0	0	0	0
ENSG00000273331	TM4SF19-TCTEX1D2	0	0	1	0	0	0	0	0	0	0	0	0	0	0	0	0	0	0	0
ENSG00000142515	KLK3	0	0	1	0	0	1	0	1	0	0	0	0	0	0	1	0	0	0	0
ENSG00000160307	S100B	0	0	0	0	0	0	0	1	0	0	0	0	0	0	1	0	0	0	0
ENSG00000164220	F2RL2	0	0	1	0	0	0	0	1	0	0	0	0	0	0	1	0	0	0	0
ENSG00000272741		0	0	0	0	0	0	0	0	0	0	0	0	0	0	0	0	0	0	0
ENSG00000087111	PIGS	0	0	0	0	0	0	0	0	0	1	0	0	0	0	1	0	0	0	0
ENSG00000205336	ADGRG1	0	0	0	0	0	0	0	1	0	1	0	0	0	0	1	0	0	0	0
ENSG00000163959	SLC51A	0	0	0	0	0	0	0	0	0	1	0	0	0	0	1	0	0	0	0
ENSG00000157978	LDLRAP1	0	0	1	0	0	0	0	1	0	1	0	0	0	0	1	0	0	0	0
ENSG00000074582	BCS1L	0	0	0	0	0	0	0	1	0	1	0	0	0	0	1	0	0	0	0
ENSG00000163808	KIF15	0	0	0	0	0	0	0	1	0	0	0	0	0	0	1	0	0	0	0
ENSG00000146776	ATXN7L1	0	0	0	0	0	0	0	1	0	1	0	0	0	0	1	0	0	0	0
ENSG00000114978	MOB1A	0	0	1	0	0	0	0	1	0	1	0	1	0	0	1	0	1	0	0
ENSG00000173064	HECTD4	0	0	0	0	0	0	0	1	0	1	0	0	0	0	1	0	0	0	0
ENSG00000161542	PRPSAP1	0	0	1	0	0	0	0	1	0	1	0	0	0	0	1	0	0	0	0
ENSG00000228859	LY6G6C	1	1	1	0	0	0	0	0	0	0	0	0	0	0	0	0	0	0	0
ENSG00000136960	ENPP2	0	0	0	0	0	0	0	1	0	1	0	0	0	0	1	0	0	0	0
ENSG00000076650	GPATCH1	0	0	0	0	0	0	0	1	0	1	0	0	0	0	1	0	0	0	0
ENSG00000065320	NTN1	0	0	1	0	0	0	0	1	0	1	0	0	0	0	1	0	0	0	0
ENSG00000121871	SLITRK3	0	0	0	0	0	0	0	1	0	0	0	0	0	0	1	0	0	0	0
ENSG00000007216	SLC13A2	0	0	1	0	0	0	1	1	0	0	0	0	0	0	1	0	0	0	0
ENSG00000224393	MPIG6B	1	1	1	0	0	0	0	0	0	0	0	0	0	0	0	0	0	0	0
ENSG00000143801	PSEN2	0	0	0	0	0	0	0	0	0	1	0	0	0	0	1	0	0	0	0
ENSG00000132600	PRMT7	0	0	0	0	0	0	0	1	0	1	0	0	0	0	1	0	0	0	0
ENSG00000155099	PIP4P2	0	0	1	0	0	0	0	0	0	1	0	0	0	0	1	0	0	0	0
ENSG00000066405	CLDN18	0	0	1	0	0	0	0	1	0	0	0	0	0	0	1	0	0	0	0
ENSG00000168757	TSPY2	0	0	0	0	0	0	0	0	0	0	0	0	0	0	0	0	0	0	0
ENSG00000170577	SIX2	0	0	0	0	0	0	0	1	0	0	0	0	0	0	1	0	0	0	0
ENSG00000114200	BCHE	0	0	0	0	0	0	0	1	0	0	0	0	0	0	1	0	0	0	0
ENSG00000160539	PLPP7	0	0	1	0	0	0	0	0	0	0	0	0	0	0	0	0	0	0	0
ENSG00000163960	UBXN7	0	0	0	0	0	0	0	1	0	1	0	0	0	0	1	0	0	0	0
ENSG00000044574	HSPA5	0	0	0	0	1	0	0	1	0	1	0	0	0	0	1	0	0	0	0
ENSG00000115386	REG1A	0	0	0	0	0	0	0	1	0	0	0	0	0	0	1	0	0	0	0
ENSG00000274533	KIR2DS4	1	1	1	0	0	0	0	0	0	0	0	0	0	0	0	0	0	0	0
ENSG00000259316		0	0	1	0	0	0	0	0	0	0	0	0	0	0	0	0	0	0	0
ENSG00000109101	FOXN1	0	0	0	0	0	0	0	1	0	0	0	0	0	0	1	0	0	0	0
ENSG00000073737	DHRS9	0	0	0	0	0	0	0	1	0	0	0	0	0	0	1	0	0	0	0
ENSG00000184205	TSPYL2	0	0	0	0	0	0	0	1	0	1	0	0	0	0	1	0	0	0	0
ENSG00000169807	PRY2	0	0	0	0	0	0	0	0	0	0	0	0	0	0	0	0	0	0	0
ENSG00000206535	LNP1	0	0	0	0	0	0	0	0	0	1	1	0	0	0	1	1	0	0	0
ENSG00000158163	DZIP1L	0	0	0	0	0	0	0	0	0	1	0	0	0	0	1	0	0	0	0
ENSG00000109103	UNC119	0	0	1	0	0	0	0	1	0	1	0	0	0	0	1	0	0	0	0
ENSG00000154174	TOMM70	0	0	0	0	0	0	0	1	0	1	0	0	0	0	1	0	0	0	0
ENSG00000163961	RNF168	0	0	1	0	0	0	0	0	0	1	0	0	0	0	1	0	0	0	0
ENSG00000092841	MYL6	0	0	1	0	0	0	0	0	0	1	0	0	0	0	1	0	0	0	0
ENSG00000277709	KIR3DL2	1	1	1	0	0	0	0	0	0	0	0	0	0	0	0	0	0	0	0
ENSG00000204348	DXO	1	1	1	0	0	0	0	1	0	0	0	0	0	0	1	0	0	0	0
ENSG00000276996	SLC6A3	0	0	0	0	0	0	0	0	0	0	0	0	0	0	0	0	0	0	0
ENSG00000153721	CNKSR3	0	0	1	0	0	0	0	0	0	0	0	0	0	0	0	0	0	0	0
ENSG00000235956	PRRT1	1	1	1	0	0	0	0	0	0	0	0	0	0	0	0	0	0	0	0
ENSG00000214097	SMCO1	0	0	0	0	0	0	0	0	0	0	0	0	0	0	0	0	0	0	0
ENSG00000166747	AP1G1	0	0	1	0	0	0	0	1	0	1	0	0	0	0	1	0	0	0	0
ENSG00000186451	SPATA12	0	0	0	0	0	0	0	0	0	0	0	0	0	0	0	0	0	0	0
ENSG00000204930	FAM221B	0	0	1	0	0	0	0	0	0	0	0	0	0	0	0	0	0	0	0
ENSG00000166803	PCLAF	0	0	1	0	0	0	0	0	0	0	0	0	0	0	0	0	0	0	0
ENSG00000169964	TMEM42	0	0	0	0	0	0	0	0	0	0	0	0	0	0	0	0	0	0	0
ENSG00000012504	NR1H4	0	0	0	0	0	0	0	1	0	0	0	0	0	0	1	0	0	0	0
ENSG00000169800	RBMY1F	0	0	0	0	0	0	0	0	0	0	0	0	0	0	0	0	0	0	0
ENSG00000260238	PMF1-BGLAP	0	0	0	0	0	0	0	0	0	0	0	0	0	0	0	0	0	0	0
ENSG00000285645		0	0	0	0	0	0	0	0	0	0	0	0	0	0	0	0	0	0	0
ENSG00000153317	ASAP1	0	0	0	0	0	0	0	1	0	1	0	0	0	0	1	0	0	0	0
ENSG00000137103	TMEM8B	0	0	0	0	0	0	0	1	0	1	0	0	0	0	1	0	0	0	0
ENSG00000083812	ZNF324	0	0	0	0	0	0	0	1	0	1	0	0	0	0	1	0	0	0	0
ENSG00000176428	VPS37D	0	0	1	0	0	0	0	0	0	0	0	0	0	0	0	0	0	0	0
ENSG00000185798	WDR53	0	0	0	0	0	0	0	0	0	1	0	0	0	0	1	0	0	0	0
ENSG00000242252	BGLAP	0	0	1	0	0	1	0	0	0	0	0	0	0	0	0	0	0	0	0
ENSG00000018610	CXorf56	0	0	1	0	0	0	0	1	0	1	0	0	0	0	1	0	0	0	0
ENSG00000176715	ACSF3	0	0	0	0	0	0	0	0	0	1	0	0	0	0	1	0	0	0	0
ENSG00000160781	PAQR6	0	0	0	0	0	0	0	1	0	1	0	0	0	0	1	0	0	0	0
ENSG00000083807	SLC27A5	0	0	0	0	0	0	0	1	0	1	0	0	0	0	1	0	0	0	0
ENSG00000175538	KCNE3	0	0	1	0	0	0	0	0	0	0	0	0	0	0	0	0	0	0	0
ENSG00000181085	MAPK15	0	0	0	0	0	0	0	0	0	0	0	0	0	0	0	0	0	0	0
ENSG00000100505	TRIM9	0	0	1	0	0	0	0	1	0	1	0	0	0	0	1	0	0	0	0
ENSG00000174013	FBXO45	0	0	1	0	0	0	0	0	0	1	0	0	0	0	1	0	0	0	0
ENSG00000169118	CSNK1G1	0	0	1	0	0	0	0	0	0	1	0	0	0	0	1	0	0	0	0
ENSG00000169064	ZBBX	0	0	0	0	0	0	0	1	0	0	0	0	0	0	1	0	0	0	0
ENSG00000112038	OPRM1	0	0	1	0	0	0	0	1	0	0	0	0	0	0	1	0	0	0	0
ENSG00000204344	STK19	1	1	1	0	0	0	0	0	0	0	0	0	0	0	0	0	0	0	0
ENSG00000083838	ZNF446	0	0	0	0	0	0	0	1	0	1	0	0	0	0	1	0	0	0	0
ENSG00000104835	SARS2	1	1	1	0	0	0	0	1	0	0	0	0	0	0	1	0	0	0	0
ENSG00000137133	HINT2	0	0	0	0	0	0	0	0	0	1	0	0	0	0	1	0	0	0	0
ENSG00000147509	RGS20	1	0	1	0	0	0	0	1	0	0	0	0	0	0	1	0	0	0	0
ENSG00000103056	SMPD3	0	0	0	0	0	0	0	1	0	1	0	0	0	0	1	0	0	0	0
ENSG00000166359	WDR88	0	0	0	0	0	0	0	0	0	1	0	0	0	0	1	0	0	0	0
ENSG00000286221		0	0	0	0	0	0	0	0	0	0	0	0	0	0	0	0	0	0	0
ENSG00000165434	PGM2L1	0	0	0	0	0	0	0	0	0	1	0	0	0	0	1	0	0	0	0
ENSG00000166451	CENPN	0	0	0	0	0	0	0	1	0	1	0	0	0	0	1	0	0	0	0
ENSG00000123908	AGO2	0	0	0	0	0	0	0	0	0	1	0	0	0	0	1	0	0	0	0
ENSG00000275921		1	1	1	0	0	0	0	0	0	0	0	0	0	0	0	0	0	0	0
ENSG00000174007	CEP19	0	0	1	0	0	0	0	0	0	1	0	0	0	0	1	0	0	0	0
ENSG00000174004	NRROS	0	0	0	0	0	0	0	0	0	1	0	0	0	0	1	0	0	0	0
ENSG00000013375	PGM3	0	0	0	0	0	0	0	1	0	1	0	0	0	0	1	0	0	0	0
ENSG00000158525	CPA5	0	0	0	0	0	0	0	0	0	0	0	0	0	0	0	0	0	0	0
ENSG00000153822	KCNJ16	0	0	1	0	0	0	0	1	0	0	0	0	0	0	1	0	0	0	0
ENSG00000154845	PPP4R1	0	0	1	0	0	0	0	1	0	1	0	0	0	0	1	0	0	0	0
ENSG00000143995	MEIS1	0	0	1	0	0	0	0	1	0	1	0	0	0	0	1	0	0	0	0
ENSG00000102271	KLHL4	0	0	0	0	0	0	0	1	0	0	0	0	0	0	1	0	0	0	0
ENSG00000155100	OTUD6B	0	0	1	0	0	0	0	0	0	1	0	0	0	0	1	0	0	0	0
ENSG00000163964	PIGX	0	0	1	0	0	0	0	0	0	1	0	0	0	0	1	0	0	0	0
ENSG00000118017	A4GNT	0	0	1	0	0	0	0	1	0	0	0	0	0	0	1	0	0	0	0
ENSG00000173838	MARCHF10	0	0	1	0	0	0	0	0	0	0	0	0	0	0	0	0	0	0	0
ENSG00000185565	LSAMP	0	0	0	0	0	0	0	1	0	0	0	0	0	0	1	0	0	0	0
ENSG00000176410	DNAJC30	0	0	0	0	0	0	0	0	0	1	0	0	0	0	1	0	0	0	0
ENSG00000138231	DBR1	0	0	0	0	0	0	0	1	0	1	0	0	0	0	1	0	0	0	0
ENSG00000269190	FBXO17	0	0	0	0	0	0	0	0	0	0	0	0	0	0	0	0	0	0	0
ENSG00000196465	MYL6B	0	0	1	0	0	0	0	1	0	1	0	0	0	0	1	0	0	0	0
ENSG00000071462	BUD23	0	0	0	0	0	0	0	1	0	1	0	0	0	0	1	0	0	0	0
ENSG00000160783	PMF1	0	0	0	0	0	0	0	0	0	1	0	0	0	0	1	0	0	0	0
ENSG00000129910	CDH15	0	0	0	0	0	0	0	1	0	0	0	0	0	0	1	0	0	0	0
ENSG00000269547		1	1	1	0	0	0	0	0	0	0	0	0	0	0	0	0	0	0	0
ENSG00000100206	DMC1	0	0	0	0	0	0	0	1	0	0	0	0	0	0	1	0	0	0	0
ENSG00000161243	FBXO27	0	0	0	0	0	0	0	0	0	0	0	0	0	0	0	0	0	0	0
ENSG00000259803	SLC22A31	0	0	0	0	0	0	0	0	0	0	0	0	0	0	0	0	0	0	0
ENSG00000266967	AARSD1	0	0	0	0	0	0	0	0	0	0	0	0	0	0	0	0	0	0	0
ENSG00000139613	SMARCC2	0	0	0	0	0	0	0	1	0	1	0	0	0	0	1	0	0	0	0
ENSG00000180370	PAK2	0	0	1	0	0	0	0	1	0	1	0	0	0	0	1	0	0	0	0
ENSG00000128626	MRPS12	0	0	0	0	0	0	0	1	0	0	0	0	0	0	1	0	0	0	0
ENSG00000164050	PLXNB1	0	0	1	0	0	0	0	1	0	1	0	0	0	0	1	0	0	0	0
ENSG00000136451	VEZF1	0	0	1	0	0	0	0	1	0	1	0	0	0	0	1	0	0	0	0
ENSG00000162951	LRRTM1	0	0	0	0	0	0	0	0	0	0	0	0	0	0	0	0	0	0	0
ENSG00000143669	LYST	0	0	0	0	0	0	0	1	0	1	0	0	0	0	1	0	0	0	0
ENSG00000170100	ZNF778	0	0	0	0	0	0	0	0	0	1	0	0	0	0	1	0	0	0	0
ENSG00000114204	SERPINI2	0	0	0	0	0	0	0	1	0	0	0	0	0	0	1	0	0	0	0
ENSG00000163932	PRKCD	0	0	0	0	1	1	0	1	0	1	0	0	0	0	1	0	0	0	0
ENSG00000066032	CTNNA2	0	0	1	0	0	0	0	1	0	0	0	0	0	0	1	0	0	0	0
ENSG00000168710	AHCYL1	0	0	1	0	0	0	0	1	0	1	0	0	0	0	1	0	0	0	0
ENSG00000188536	HBA2	0	0	1	0	0	0	0	0	0	0	0	0	0	0	0	0	0	0	0
ENSG00000119231	SENP5	0	0	1	0	0	0	0	1	0	1	0	0	0	0	1	0	0	0	0
ENSG00000134532	SOX5	0	0	0	0	1	0	0	1	0	1	0	0	0	0	1	0	0	0	0
ENSG00000135677	GNS	0	0	0	0	0	0	0	1	0	1	0	0	1	0	1	0	0	0	0
ENSG00000166454	ATMIN	0	0	1	0	0	0	0	1	0	1	0	0	0	0	1	0	0	0	0
ENSG00000196233	LCOR	0	0	0	0	0	0	0	0	0	1	0	0	0	0	1	0	0	0	0
ENSG00000108825	PTGES3L-AARSD1	0	0	0	0	0	0	0	1	0	0	0	0	0	0	1	0	0	0	0
ENSG00000141564	RPTOR	0	0	0	0	0	0	0	0	0	1	0	0	0	0	1	0	0	0	0
ENSG00000260643		0	0	1	0	0	0	0	0	0	0	0	0	0	0	0	0	0	0	0
ENSG00000125746	EML2	0	0	1	0	0	0	0	1	0	1	0	0	0	0	1	0	0	0	0
ENSG00000130055	GDPD2	0	0	0	0	0	0	0	1	0	1	0	0	0	0	1	0	0	0	0
ENSG00000151655	ITIH2	0	0	0	0	0	0	0	1	0	0	0	0	0	0	1	0	0	0	0
ENSG00000103121	CMC2	0	0	0	0	0	0	0	1	0	1	0	0	0	0	1	0	0	0	0
ENSG00000174776	WDR49	0	0	0	0	0	0	0	0	0	0	0	0	0	0	0	0	0	0	0
ENSG00000288520		0	0	1	0	0	0	0	0	0	0	0	0	0	0	0	0	0	0	0
ENSG00000106089	STX1A	0	0	1	0	0	0	0	1	0	1	0	0	0	0	1	0	0	0	0
ENSG00000074706	IPCEF1	0	0	1	0	0	0	0	1	0	1	0	0	0	0	1	0	0	0	0
ENSG00000181458	TMEM45A	0	0	1	0	0	0	0	1	0	0	0	0	0	0	1	0	0	0	0
ENSG00000114503	NCBP2	0	0	1	0	0	0	0	1	0	1	0	0	0	0	1	0	0	0	0
ENSG00000158715	SLC45A3	1	0	1	0	0	0	0	0	0	1	0	0	0	0	1	0	0	0	0
ENSG00000206172	HBA1	0	0	1	0	0	0	0	0	0	0	0	0	1	0	0	0	0	0	0
ENSG00000149201	CCDC81	0	0	0	0	0	0	0	1	0	0	0	0	0	0	1	0	0	0	0
ENSG00000169683	LRRC45	0	0	1	0	0	0	0	0	0	1	0	0	0	0	1	0	0	0	0
ENSG00000087191	PSMC5	0	0	1	0	0	0	0	1	0	1	0	0	0	0	1	0	0	0	0
ENSG00000163053	SLC16A14	0	0	0	0	0	0	0	0	0	0	0	0	0	0	0	0	0	0	0
ENSG00000185551	NR2F2	0	0	0	0	0	0	0	1	0	0	0	0	0	0	1	0	0	0	0
ENSG00000069275	NUCKS1	0	0	1	0	0	0	0	1	1	1	0	0	0	0	1	1	0	0	0
ENSG00000086506	HBQ1	0	0	0	0	0	0	0	1	0	0	0	0	0	0	1	0	0	0	0
ENSG00000270170	NCBP2AS2	0	0	0	0	0	0	0	0	0	0	0	0	0	0	0	0	0	0	0
ENSG00000198677	TTC37	0	0	0	0	0	0	0	1	0	1	0	0	0	0	1	0	0	0	0
ENSG00000119227	PIGZ	0	0	0	0	0	0	0	1	0	1	0	0	0	0	1	0	0	0	0
ENSG00000180921	FAM83H	0	0	0	0	0	0	0	0	0	0	0	0	0	0	0	0	0	0	0
ENSG00000169689	CENPX	0	0	0	0	0	0	0	1	0	0	0	0	0	0	1	0	0	0	0
ENSG00000114209	PDCD10	0	0	1	0	1	0	0	1	0	1	0	0	0	0	1	0	0	0	0
ENSG00000166455	C16orf46	0	0	0	0	0	0	0	0	0	1	0	0	0	0	1	0	0	0	0
ENSG00000203499	IQANK1	0	0	0	0	0	0	0	0	0	0	0	0	0	0	0	0	0	0	0
ENSG00000172016	REG3A	0	0	0	0	0	0	0	1	0	0	0	0	0	0	1	0	0	0	0
ENSG00000110958	PTGES3	0	0	1	0	0	1	0	1	0	1	0	0	1	0	1	0	0	0	0
ENSG00000083097	DOP1A	0	0	1	0	0	0	0	1	0	1	0	0	0	0	1	0	0	0	0
ENSG00000284512		0	0	1	0	0	0	0	0	0	0	0	0	0	0	0	0	0	0	0
ENSG00000140905	GCSH	0	0	1	0	0	0	0	0	0	1	0	0	0	0	1	0	0	0	0
ENSG00000123700	KCNJ2	0	0	1	0	0	0	0	1	0	1	0	0	0	0	1	0	0	0	0
ENSG00000068784	SRBD1	0	0	0	0	0	0	0	1	0	1	0	0	0	0	1	0	0	0	0
ENSG00000136450	SRSF1	0	0	1	0	1	0	0	1	0	1	0	0	0	0	1	0	0	0	0
ENSG00000170310	STX8	0	0	0	0	0	0	0	1	0	1	0	0	0	0	1	0	0	0	0
ENSG00000163975	MELTF	0	0	0	0	0	0	0	1	0	1	0	0	0	0	1	0	0	0	0
ENSG00000126460	PRRG2	0	0	1	0	0	0	0	1	0	0	0	0	0	0	1	0	0	0	0
ENSG00000223510	CDRT15	0	0	0	0	0	0	0	0	0	0	0	0	0	0	0	0	0	0	0
ENSG00000128050	PAICS	0	0	1	0	0	0	0	1	0	1	0	0	0	0	1	0	0	0	0
ENSG00000117643	MAN1C1	0	0	0	0	0	0	0	1	0	1	0	0	0	0	1	0	0	0	0
ENSG00000155115	GTF3C6	0	0	0	0	0	0	0	0	0	1	0	0	0	0	1	0	0	0	0
ENSG00000266086		0	0	1	0	0	0	0	0	0	0	0	0	0	0	0	0	0	0	0
ENSG00000143379	SETDB1	0	0	0	0	0	0	0	1	0	1	0	0	0	0	1	0	0	0	0
ENSG00000267060	PTGES3L	0	0	0	0	0	0	0	0	0	0	0	0	0	0	0	0	0	0	0
ENSG00000205609	EIF3CL	1	0	1	0	0	0	0	0	0	0	0	0	0	0	0	0	0	0	0
ENSG00000181322	NME9	0	0	0	0	0	0	0	0	0	0	0	0	0	0	0	0	0	0	0
ENSG00000099365	STX1B	0	0	1	0	0	0	0	0	0	1	0	0	0	0	1	0	0	0	0
ENSG00000111186	WNT5B	0	0	0	0	0	0	0	1	0	1	0	0	0	0	1	0	0	0	0
ENSG00000144847	IGSF11	0	0	0	0	0	0	0	0	0	0	0	0	0	0	0	0	0	0	0
ENSG00000108592	FTSJ3	0	0	0	0	0	0	0	1	0	1	0	0	0	0	1	0	0	0	0
ENSG00000251287	ALG1L2	0	0	1	0	0	0	0	0	0	0	0	0	0	0	0	0	0	0	0
ENSG00000278174	NSF	0	0	1	0	0	0	0	0	0	0	0	0	0	0	0	0	0	0	0
ENSG00000101082	SLA2	0	0	0	0	0	0	0	0	0	1	0	0	0	0	1	0	0	0	0
ENSG00000171054	OR13H1	0	0	1	0	0	0	0	0	0	0	0	0	0	0	0	0	0	0	0
ENSG00000171823	FBXL14	0	0	0	0	0	0	0	0	0	1	0	0	0	0	1	0	0	0	0
ENSG00000079263	SP140	0	0	1	0	0	0	0	1	0	1	0	0	0	0	1	0	0	0	0
ENSG00000259399	TGIF2-RAB5IF	0	0	0	0	0	0	0	0	0	0	0	0	0	0	0	0	0	0	0
ENSG00000147183	CPXCR1	0	0	0	0	0	0	0	0	0	0	0	0	0	0	0	0	0	0	0
ENSG00000013392	RWDD2A	0	0	1	0	0	0	0	1	0	1	0	0	0	0	1	0	0	0	0
ENSG00000249693	THEGL	0	0	0	0	0	0	0	0	0	0	0	0	0	0	0	0	0	0	0
ENSG00000118707	TGIF2	0	0	1	0	0	0	0	1	0	1	0	0	0	0	1	0	0	0	0
ENSG00000116132	PRRX1	0	0	0	0	0	0	0	1	0	0	0	0	0	0	1	0	0	0	0
ENSG00000167363	FN3K	0	0	1	0	0	0	0	0	0	1	0	0	0	0	1	0	0	0	0
ENSG00000197587	DMBX1	0	0	0	0	0	0	0	0	0	0	0	0	0	0	0	0	0	0	0
ENSG00000092978	GPATCH2	0	0	0	0	0	0	0	1	0	1	0	0	0	0	1	0	0	0	0
ENSG00000276468	KIR2DP1	1	1	1	0	0	0	0	0	0	0	0	0	0	0	0	0	0	0	0
ENSG00000116478	HDAC1	0	0	1	0	1	1	1	1	0	1	0	0	0	0	1	0	0	0	0
ENSG00000174780	SRP72	0	0	1	0	0	0	0	1	0	1	0	0	0	0	1	0	0	0	0
ENSG00000253719	ATXN7L3B	0	0	0	0	0	0	0	1	0	1	0	0	0	0	1	0	0	0	0
ENSG00000147255	IGSF1	1	1	1	0	0	0	0	1	0	0	0	0	0	0	1	0	0	0	0
ENSG00000167077	MEI1	0	0	0	0	0	0	0	0	0	1	0	0	0	0	1	0	0	0	0
ENSG00000114544	SLC41A3	0	0	1	0	0	0	0	1	0	1	0	0	0	0	1	0	0	0	0
ENSG00000130876	SLC7A10	0	0	0	0	0	0	0	1	0	0	0	0	0	0	1	0	0	0	0
ENSG00000101084	RAB5IF	0	0	0	0	0	0	0	0	0	0	0	0	0	0	0	0	0	0	0
ENSG00000142546	NOSIP	0	0	1	0	0	0	0	1	0	1	0	0	0	0	1	0	0	0	0
ENSG00000114098	ARMC8	0	0	0	0	0	0	0	1	0	1	0	0	0	0	1	0	0	0	0
ENSG00000116752	BCAS2	0	0	1	0	0	0	0	1	0	1	0	0	0	0	1	0	0	0	0
ENSG00000167550	RHEBL1	0	0	0	0	0	0	1	0	0	1	0	0	0	0	1	0	0	0	0
ENSG00000232593	KANTR	0	0	0	0	0	0	0	0	0	0	0	0	0	0	0	0	0	0	0
ENSG00000188389	PDCD1	0	0	0	0	0	0	0	1	0	0	0	0	0	0	1	0	0	0	0
ENSG00000117280	RAB29	0	0	0	0	0	0	0	1	0	1	0	0	0	0	1	0	0	0	0
ENSG00000130881	LRP3	0	0	0	0	0	0	0	1	0	1	0	0	0	0	1	0	0	0	0
ENSG00000157600	TMEM164	0	0	0	0	0	0	0	1	0	1	0	0	0	0	1	0	0	0	0
ENSG00000276875	KIR3DL3	1	1	1	0	0	0	0	0	0	0	0	0	0	0	0	0	0	0	0
ENSG00000188011	RTP5	0	0	0	0	0	0	0	0	0	0	0	0	0	0	0	0	0	0	0
ENSG00000067445	TRO	0	0	0	0	0	0	0	1	0	1	0	0	0	0	1	0	0	0	0
ENSG00000114738	MAPKAPK3	0	0	1	0	0	0	0	1	0	1	0	0	0	0	1	0	0	0	0
ENSG00000143418	CERS2	0	0	1	0	0	0	0	1	0	1	0	0	0	0	1	0	0	0	0
ENSG00000125430	HS3ST3B1	0	0	0	0	0	0	0	1	0	0	0	0	0	0	1	0	0	0	0
ENSG00000106153	CHCHD2	0	0	1	0	0	0	0	1	1	1	0	0	0	0	1	1	0	0	0
ENSG00000186416	NKRF	0	0	1	0	0	0	0	1	0	1	0	0	0	0	1	0	0	0	0
ENSG00000216921	FAM240C	0	0	0	0	0	0	0	0	0	0	0	0	0	0	0	0	0	0	0
ENSG00000204228	HSD17B8	1	1	1	0	0	0	0	1	0	0	0	0	0	0	1	0	0	0	0
ENSG00000110921	MVK	0	0	1	0	1	0	0	1	0	1	0	0	0	0	1	0	0	0	0
ENSG00000206329	PPT2	1	1	1	0	0	0	0	0	0	0	0	0	0	0	0	0	0	0	0
ENSG00000130723	PRRC2B	1	1	1	0	0	0	0	1	0	1	0	0	0	0	1	0	0	0	0
ENSG00000185290	NUPR2	0	0	1	0	0	0	0	0	0	0	0	0	0	0	0	0	0	0	0
ENSG00000133019	CHRM3	0	0	0	0	0	0	0	1	0	0	0	0	0	0	1	0	0	0	0
ENSG00000228575	MDC1	1	1	1	0	0	0	0	0	0	0	0	0	0	0	0	0	0	0	1
ENSG00000226941	RBMY1J	0	0	0	0	0	0	0	0	0	0	0	0	0	0	0	0	0	0	0
ENSG00000163319	MRPS18C	0	0	1	0	0	0	0	1	0	1	0	0	0	0	1	0	0	0	0
ENSG00000163050	COQ8A	0	0	0	0	0	0	0	0	0	1	0	0	0	0	1	0	0	0	0
ENSG00000121966	CXCR4	0	0	1	0	0	0	0	1	0	1	0	0	0	0	1	0	0	0	0
ENSG00000178175	ZNF366	0	0	0	0	0	0	0	0	0	0	0	0	0	0	0	0	0	0	0
ENSG00000139921	TMX1	0	0	1	0	0	0	0	1	0	1	0	0	0	0	1	0	0	0	0
ENSG00000282881	TMEM275	0	0	0	0	0	0	0	0	0	0	0	0	0	0	0	0	0	0	0
ENSG00000077721	UBE2A	0	0	1	0	0	0	0	1	0	1	0	0	0	0	1	0	0	0	0
ENSG00000114737	CISH	0	0	0	0	0	0	0	1	0	1	0	0	0	0	1	0	0	0	0
ENSG00000082458	DLG3	0	0	0	0	0	0	0	1	0	1	0	0	0	0	1	0	0	0	0
ENSG00000197651	CCER1	0	0	0	0	0	0	0	0	0	0	0	0	0	0	0	0	0	0	0
ENSG00000275583		1	1	1	0	0	0	0	0	0	0	0	0	0	0	0	0	0	0	0
ENSG00000079277	MKNK1	0	0	1	0	0	0	0	1	0	1	0	0	0	0	1	0	0	0	0
ENSG00000083782	EPYC	0	0	0	0	0	0	0	1	0	0	0	0	0	0	1	0	0	0	0
ENSG00000184949	FAM227A	0	0	0	0	0	0	0	0	0	0	0	0	0	0	0	0	0	0	0
ENSG00000196503	ARL9	0	0	0	0	0	0	0	0	0	0	0	0	0	0	0	0	0	0	0
ENSG00000163322	ABRAXAS1	0	0	1	0	0	0	0	0	0	1	0	0	0	0	1	0	0	0	0
ENSG00000169856	ONECUT1	0	0	1	0	0	0	0	1	0	0	0	0	0	0	1	0	0	0	0
ENSG00000153779	TGIF2LX	0	0	0	0	0	0	0	0	0	0	0	0	0	0	0	0	0	0	0
ENSG00000182378	PLCXD1	0	0	0	0	0	0	0	1	0	0	0	0	0	0	1	0	0	0	0
ENSG00000139330	KERA	0	0	0	0	0	0	0	1	0	0	0	0	0	0	1	0	0	0	0
ENSG00000100147	CCDC134	0	0	0	0	0	0	0	1	0	1	0	0	0	0	1	0	0	0	0
ENSG00000156313	RPGR	0	0	0	0	0	0	0	1	0	1	0	0	0	0	1	0	0	0	0
ENSG00000264364	DYNLL2	0	0	1	0	0	0	0	0	0	1	0	0	0	0	1	0	0	0	0
ENSG00000164896	FASTK	0	0	1	0	1	0	0	0	0	1	0	0	0	0	1	0	0	0	0
ENSG00000169789	PRY	0	0	0	0	0	0	0	0	0	0	0	0	0	0	0	0	0	0	0
ENSG00000162814	SPATA17	0	0	0	0	0	0	0	0	0	0	0	0	0	0	0	0	0	0	0
ENSG00000167751		0	0	1	0	0	0	0	1	0	0	0	0	0	0	1	0	0	0	0
ENSG00000163536	SERPINI1	0	0	0	0	0	0	0	1	0	1	1	0	0	0	1	1	0	0	0
ENSG00000175216	CKAP5	0	0	0	0	0	0	0	1	1	1	0	0	0	0	1	1	0	0	0
ENSG00000137691	CFAP300	0	0	0	0	0	0	0	0	0	0	0	0	0	0	0	0	0	0	0
ENSG00000006831	ADIPOR2	1	0	1	0	0	0	0	1	0	0	0	0	1	0	1	0	0	0	0
ENSG00000089159	PXN	0	0	0	0	0	0	0	1	0	1	0	0	0	0	1	0	0	0	0
ENSG00000274921	KIR2DS4	1	1	1	0	0	0	0	0	0	0	0	0	0	0	0	0	0	0	0
ENSG00000141194	OR4D1	0	0	1	0	0	0	0	0	0	0	0	0	0	0	0	0	0	0	0
ENSG00000135899	SP110	0	0	1	0	0	0	0	1	0	1	0	0	0	0	1	0	0	0	0
ENSG00000178605	GTPBP6	0	0	0	0	0	0	0	1	0	0	0	0	0	0	1	0	0	0	0
ENSG00000140798	ABCC12	0	0	0	0	0	0	0	0	0	0	0	0	0	0	0	0	0	0	0
ENSG00000174740	PABPC5	0	0	0	0	0	0	0	0	0	0	0	0	0	0	0	0	0	0	0
ENSG00000206331	PRRT1	1	1	1	0	0	0	0	0	0	0	0	0	0	0	0	0	0	0	0
ENSG00000139428	MMAB	0	0	0	0	0	0	0	0	0	1	0	0	0	0	1	0	0	0	0
ENSG00000255713	OR4D2	0	0	1	0	0	0	0	0	0	0	0	0	0	0	0	0	0	0	0
ENSG00000274412	KIR2DL2	1	1	1	0	0	0	0	0	0	0	0	0	0	0	0	0	0	0	0
ENSG00000175984	DENND2C	0	0	1	0	0	0	0	0	0	1	0	0	0	0	1	0	0	0	0
ENSG00000139549	DHH	0	0	0	0	0	0	0	0	0	0	0	0	0	0	0	0	0	0	0
ENSG00000166006	KCNC2	0	0	0	0	0	0	0	0	0	0	0	0	0	0	0	0	0	0	0
ENSG00000164733	CTSB	0	0	0	0	0	0	0	1	0	1	0	0	0	0	1	0	0	0	0
ENSG00000244444	EGFL8	1	1	1	0	0	0	0	0	0	0	0	0	0	0	0	0	0	0	0
ENSG00000108061	SHOC2	0	0	1	0	0	0	0	1	0	1	0	0	0	0	1	0	0	0	0
ENSG00000064313	TAF2	0	0	0	0	0	0	0	1	0	1	0	0	0	0	1	0	0	0	0
ENSG00000162430	SELENON	0	0	0	0	0	0	0	0	0	1	0	0	0	0	1	0	0	0	0
ENSG00000102048	ASB9	0	0	0	0	0	0	0	1	0	0	0	0	0	0	1	0	0	0	0
ENSG00000273911	KIR3DL2	1	1	1	0	0	0	0	0	0	0	0	0	0	0	0	0	0	0	0
ENSG00000139842	CUL4A	0	0	0	0	0	0	0	1	0	1	0	0	0	0	1	0	0	0	1
ENSG00000143862	ARL8A	0	0	0	0	0	0	0	0	0	1	0	0	0	0	1	0	0	0	0
ENSG00000147874	HAUS6	0	0	0	0	0	0	0	1	0	1	0	0	0	0	1	0	0	0	0
ENSG00000115657	ABCB6	0	0	0	0	0	0	0	0	0	1	0	0	0	0	1	0	0	0	0
ENSG00000136895	GARNL3	0	0	0	0	0	0	0	0	0	1	0	0	0	0	1	0	0	0	0
ENSG00000127423	AUNIP	0	0	0	0	0	0	0	1	0	1	0	0	0	0	1	0	0	0	0
ENSG00000206324	AGPAT1	1	1	1	0	0	0	0	0	0	0	0	0	0	0	0	0	0	0	0
ENSG00000170075	GPR37L1	0	0	1	0	0	0	0	1	0	0	0	0	0	0	1	0	0	0	0
ENSG00000173905	GOLIM4	0	0	0	0	0	0	0	1	0	1	0	0	0	0	1	0	0	0	0
ENSG00000142961	MOB3C	0	0	1	0	0	0	0	0	0	1	0	0	0	0	1	0	0	0	0
ENSG00000121053	EPX	0	0	0	0	0	0	0	1	0	0	0	0	0	0	1	0	0	0	0
ENSG00000117640	MTFR1L	0	0	1	0	0	0	0	0	0	1	0	0	0	0	1	0	0	0	0
ENSG00000154640	BTG3	0	0	1	0	1	0	0	1	0	0	0	0	0	0	1	0	0	0	0
ENSG00000137693	YAP1	0	0	1	0	1	0	0	1	0	0	0	0	0	0	1	0	0	0	0
ENSG00000162456	KNCN	0	0	0	0	0	0	0	0	0	0	0	0	0	0	0	0	0	0	0
ENSG00000155363	MOV10	0	0	0	0	0	0	0	0	0	1	0	1	0	0	1	0	1	0	0
ENSG00000130300	PLVAP	0	0	0	0	0	0	0	1	0	0	0	0	0	0	1	0	0	0	0
ENSG00000144820	ADGRG7	0	0	0	0	0	0	0	0	0	0	0	0	0	0	0	0	0	0	0
ENSG00000259417	CTXND1	0	0	0	0	0	0	0	0	0	0	0	0	0	0	0	0	0	0	0
ENSG00000251012		0	0	1	0	0	0	0	0	0	0	0	0	0	0	0	0	0	0	0
ENSG00000163424	TEX55	0	0	1	0	0	0	0	0	0	0	0	0	0	0	0	0	0	0	0
ENSG00000094963	FMO2	0	0	0	0	0	0	0	1	0	0	0	0	0	0	1	0	0	0	0
ENSG00000175130	MARCKSL1	0	0	0	0	0	0	0	1	0	1	0	0	0	0	1	0	0	0	0
ENSG00000114638	UPK1B	0	0	0	0	0	0	0	1	0	0	0	0	0	0	1	0	0	0	0
ENSG00000164897	TMUB1	0	0	1	0	0	0	0	0	0	1	0	0	0	0	1	0	0	0	0
ENSG00000018625	ATP1A2	0	0	1	0	0	0	0	1	0	0	0	0	0	0	1	0	0	0	0
ENSG00000139354	GAS2L3	0	0	0	0	0	0	0	0	0	1	0	0	0	0	1	0	0	0	0
ENSG00000166971	AKTIP	0	0	1	0	0	0	0	1	0	1	1	0	0	0	1	1	0	0	0
ENSG00000100299	ARSA	0	0	0	0	0	0	0	1	0	1	0	0	0	0	1	0	0	0	0
ENSG00000132554	RGS22	0	0	0	0	0	0	0	0	0	0	0	0	0	0	0	0	0	0	0
ENSG00000117501	MROH9	0	0	0	0	0	0	0	1	0	0	0	0	0	0	1	0	0	0	0
ENSG00000214954	LRRC69	0	0	0	0	0	0	0	0	0	1	0	0	0	0	1	0	0	0	0
ENSG00000284820		0	1	1	0	0	0	0	0	0	0	0	0	0	0	0	0	0	0	0
ENSG00000125398	SOX9	0	0	0	0	0	0	0	1	0	0	0	0	0	0	1	0	0	0	0
ENSG00000188687	SLC4A5	0	0	0	0	0	0	0	1	0	1	0	0	0	0	1	0	0	0	0
ENSG00000198925	ATG9A	0	1	1	0	0	0	0	0	0	1	0	0	0	0	1	0	0	0	0
ENSG00000275031	METRNL	0	0	1	0	0	0	0	0	0	0	0	0	0	0	0	0	0	0	0
ENSG00000126226	PCID2	0	0	1	0	0	0	0	1	0	1	0	0	0	0	1	0	0	0	0
ENSG00000172840	PDP2	0	0	0	0	0	0	0	0	0	1	0	0	0	0	1	0	0	0	0
ENSG00000254875		1	1	1	0	0	0	0	0	0	0	0	0	0	0	0	0	0	0	0
ENSG00000007933	FMO3	0	0	0	0	0	0	0	1	0	0	0	0	0	0	1	0	0	0	0
ENSG00000176108	CHMP6	0	0	0	0	0	0	1	1	0	1	0	0	0	0	1	0	0	0	0
ENSG00000147606	SLC26A7	0	0	1	0	0	0	0	0	0	0	0	0	0	0	0	0	0	0	0
ENSG00000175536	LIPT2	0	0	0	0	0	0	0	0	0	1	0	0	0	0	1	0	0	0	0
ENSG00000146006	LRRTM2	0	0	0	0	0	0	0	0	0	0	0	0	0	0	0	0	0	0	0
ENSG00000172775	PSME3IP1	0	0	1	0	0	0	0	1	0	1	0	0	0	0	1	0	0	0	0
ENSG00000151553	FAM160B1	0	0	1	0	0	0	0	0	0	1	0	0	0	0	1	0	0	0	0
ENSG00000175931	UBE2O	0	0	0	0	0	0	0	1	0	1	0	0	0	0	1	0	0	0	0
ENSG00000077514	POLD3	0	0	0	0	0	0	0	1	0	1	0	0	0	0	1	0	0	0	0
ENSG00000044115	CTNNA1	0	0	1	0	0	0	0	1	0	1	0	0	0	0	1	0	0	0	0
ENSG00000010932	FMO1	0	0	1	0	0	0	0	1	0	0	0	0	0	0	1	0	0	0	0
ENSG00000144229	THSD7B	0	0	0	0	0	0	0	0	0	0	0	0	0	0	0	0	0	0	0
ENSG00000255054		0	0	0	0	0	0	0	0	0	0	0	0	0	0	0	0	0	0	0
ENSG00000103479	RBL2	0	0	1	0	0	0	0	1	0	1	0	0	0	0	1	0	0	0	0
ENSG00000172752	COL6A5	0	0	0	0	0	0	0	0	0	0	0	0	0	0	0	0	0	0	0
ENSG00000175634	RPS6KB2	0	0	1	0	0	0	0	1	0	1	0	0	0	0	1	0	0	0	0
ENSG00000184939	ZFP90	0	0	0	0	0	0	0	0	0	1	0	0	0	0	1	0	0	0	0
ENSG00000118640	VAMP8	0	0	0	0	0	0	0	1	0	1	0	0	0	0	1	0	0	0	0
ENSG00000164109	MAD2L1	0	0	1	0	1	0	0	1	0	1	0	0	0	0	1	0	0	0	0
ENSG00000114354	TFG	0	0	1	0	0	0	0	1	0	1	0	0	0	0	1	0	0	0	0
ENSG00000198911	SREBF2	0	0	0	0	0	0	0	1	0	1	0	0	0	0	1	0	0	0	0
ENSG00000165832	TRUB1	0	0	0	0	0	0	0	0	0	1	0	0	0	0	1	0	0	0	0
ENSG00000085276	MECOM	0	0	0	0	0	0	0	1	0	1	0	0	0	0	1	0	0	0	0
ENSG00000168899	VAMP5	0	0	0	0	0	0	0	1	0	1	0	0	0	0	1	0	0	0	0
ENSG00000159261	CLDN14	0	0	0	0	0	0	0	1	0	0	0	0	0	0	1	0	0	0	0
ENSG00000225828	FAM229A	0	0	0	0	0	0	0	0	0	0	0	0	0	0	0	0	0	0	0
ENSG00000150540	HNMT	0	0	0	0	0	0	0	1	0	1	0	0	0	0	1	0	0	0	0
ENSG00000162526	TSSK3	0	0	0	0	0	0	0	0	0	1	0	0	0	0	1	0	0	0	0
ENSG00000167522	ANKRD11	0	0	1	0	0	0	0	1	0	1	0	0	0	0	1	0	0	0	0
ENSG00000269720	CCDC194	0	0	0	0	0	0	0	0	0	0	0	0	0	0	0	0	0	0	0
ENSG00000130303	BST2	0	0	0	0	0	0	0	1	0	1	0	0	0	0	1	0	0	0	0
ENSG00000136861	CDK5RAP2	0	0	1	0	0	0	0	1	0	1	0	0	0	0	1	0	0	0	0
ENSG00000167749	KLK4	0	0	1	0	0	0	0	0	0	0	0	0	0	0	0	0	0	0	0
ENSG00000162676	GFI1	0	0	0	0	0	0	0	1	0	0	0	0	0	0	1	0	0	0	0
ENSG00000136457	CHAD	0	0	1	0	0	0	0	1	0	1	0	0	0	0	1	0	0	0	0
ENSG00000206384	COL6A6	0	0	0	0	0	0	0	0	0	0	0	0	0	0	0	0	0	0	0
ENSG00000167107	ACSF2	0	0	0	0	0	0	0	1	0	1	0	0	0	0	1	0	0	0	0
ENSG00000164659	KIAA1324L	0	0	0	0	0	0	0	0	0	1	0	0	0	0	1	0	0	0	0
ENSG00000159239		0	0	0	0	0	0	0	0	0	0	0	0	0	0	0	0	0	0	0
ENSG00000091704	CPA1	0	0	0	0	0	0	0	1	0	0	0	0	0	0	1	0	0	0	0
ENSG00000264324		0	0	0	0	0	0	0	0	0	0	0	0	0	0	0	0	0	0	0
ENSG00000167393	PPP2R3B	1	0	1	0	0	0	0	1	0	0	0	0	0	0	1	0	0	0	0
ENSG00000204227	RING1	1	1	1	0	0	0	0	1	0	0	0	0	0	0	1	0	0	0	0
ENSG00000154642	C21orf91	0	0	0	0	0	0	0	1	0	1	0	0	0	0	1	0	0	0	0
ENSG00000065911	MTHFD2	0	0	1	0	0	0	0	1	0	1	0	0	0	0	1	0	0	0	0
ENSG00000178952	TUFM	0	0	0	0	0	0	0	1	0	1	0	0	0	0	1	0	0	0	0
ENSG00000169223	LMAN2	0	0	0	0	0	0	0	1	0	1	0	0	0	0	1	0	0	0	0
ENSG00000159263	SIM2	0	0	0	0	0	0	0	1	0	0	0	0	0	0	1	0	0	0	0
ENSG00000151276	MAGI1	0	0	0	0	0	0	0	1	0	0	0	0	0	0	1	0	0	0	0
ENSG00000115648	MLPH	0	0	1	0	0	0	0	1	0	0	0	0	0	0	1	0	0	0	0
ENSG00000139329	LUM	0	0	0	0	0	0	0	1	0	1	0	0	0	0	1	0	0	0	0
ENSG00000278516	LENG1	1	1	1	0	0	0	0	0	0	0	0	0	0	0	0	0	0	0	0
ENSG00000154832	CXXC1	0	0	0	0	0	0	0	1	0	1	0	0	0	0	1	0	0	0	0
ENSG00000196455	PIK3R4	0	0	1	0	0	1	0	1	0	1	0	0	0	0	1	0	0	0	0
ENSG00000274616	CNOT3	1	1	1	0	0	0	0	0	0	0	0	0	0	0	0	0	0	0	0
ENSG00000245848	CEBPA	0	0	0	0	0	0	0	1	0	0	0	0	0	0	1	0	0	0	0
ENSG00000250317	SMIM20	0	0	1	0	0	0	0	0	0	1	0	0	0	0	1	0	0	0	0
ENSG00000165192	ASB11	0	0	0	0	0	0	0	0	0	0	0	0	0	0	0	0	0	0	0
ENSG00000167969	ECI1	0	0	0	0	0	0	0	1	0	1	0	0	0	0	1	0	0	0	0
ENSG00000139926	FRMD6	0	0	0	0	0	0	0	0	0	1	0	0	0	0	1	0	0	0	0
ENSG00000155816	FMN2	0	0	1	0	0	0	0	0	0	0	0	0	0	0	0	0	0	0	0
ENSG00000162877	PM20D1	0	0	0	0	0	0	0	0	0	0	0	0	0	0	0	0	0	0	0
ENSG00000102984	ZNF821	0	0	1	0	0	0	0	1	0	1	0	0	0	0	1	0	0	0	0
ENSG00000172936	MYD88	0	0	0	0	0	1	0	1	0	1	0	0	0	0	1	0	0	0	0
ENSG00000284308	C2orf81	0	0	0	0	0	0	0	0	0	1	0	0	0	0	1	0	0	0	0
ENSG00000091490	SEL1L3	0	0	0	0	0	0	0	1	0	1	0	0	0	0	1	0	0	0	0
ENSG00000173157	ADAMTS20	0	0	0	0	0	0	0	1	0	0	0	0	0	0	1	0	0	0	0
ENSG00000133065	SLC41A1	0	0	1	0	0	0	0	0	0	1	1	0	0	0	1	1	0	0	0
ENSG00000147872	PLIN2	0	0	1	0	0	0	0	1	0	1	0	0	0	0	1	0	0	0	0
ENSG00000112559	MDFI	0	0	0	0	0	0	0	1	0	0	0	0	0	0	1	0	0	0	0
ENSG00000204843	DCTN1	0	0	0	0	0	0	0	1	0	1	0	0	0	0	1	0	0	0	0
ENSG00000089163	SIRT4	0	0	0	0	0	0	0	1	0	1	0	0	0	0	1	0	0	0	0
ENSG00000183570	PCBP3	0	0	0	0	0	0	0	1	0	1	0	0	0	0	1	0	0	0	0
ENSG00000180875	GREM2	0	0	1	0	0	0	0	1	0	0	0	0	0	0	1	0	0	0	0
ENSG00000170890	PLA2G1B	0	0	1	0	0	0	0	1	0	0	0	0	0	0	1	0	0	0	0
ENSG00000083312	TNPO1	0	0	1	0	0	0	0	1	0	1	0	0	0	0	1	0	0	0	0
ENSG00000175354	PTPN2	0	0	1	0	0	0	0	1	0	1	0	0	0	0	1	0	0	0	0
ENSG00000156509	FBXO43	0	0	1	0	0	0	0	0	0	0	0	0	0	0	0	0	0	0	0
ENSG00000258052		0	0	0	0	0	0	0	0	0	0	0	0	0	0	0	0	0	0	0
ENSG00000087076	HSD17B14	0	0	0	0	0	0	0	1	0	1	0	0	0	0	1	0	0	0	0
ENSG00000135097	MSI1	0	0	0	0	0	0	0	1	0	0	0	0	0	0	1	0	0	0	0
ENSG00000164291	ARSK	0	0	0	0	0	0	0	0	0	1	0	0	0	0	1	0	0	0	0
ENSG00000104299	INTS9	0	0	0	0	0	0	0	1	0	1	0	0	0	0	1	0	0	0	0
ENSG00000147669	POLR2K	0	0	1	0	0	0	0	1	0	1	0	0	0	0	1	0	0	0	1
ENSG00000111596	CNOT2	0	0	0	0	0	0	0	1	0	1	0	0	0	0	1	0	0	0	0
ENSG00000067208	EVI5	0	0	1	0	0	0	0	1	0	1	0	0	0	0	1	0	0	0	0
ENSG00000180879	SSR4	0	0	0	0	0	0	0	1	0	1	0	0	0	0	1	0	0	0	0
ENSG00000155729	KCTD18	0	0	0	0	0	0	0	0	0	1	0	0	0	0	1	0	0	0	0
ENSG00000115414	FN1	0	0	0	0	0	0	0	1	0	1	0	0	0	0	1	0	0	0	0
ENSG00000110076	NRXN2	0	0	1	0	0	0	0	1	0	0	0	0	0	0	1	0	0	0	0
ENSG00000197498	RPF2	0	0	1	0	0	0	0	0	0	1	0	0	0	0	1	0	0	0	0
ENSG00000081479	LRP2	0	0	1	0	0	0	0	1	0	0	0	0	0	0	1	0	0	0	0
ENSG00000182901	RGS7	0	0	0	0	0	0	0	1	0	0	0	0	0	0	1	0	0	0	0
ENSG00000134569	LRP4	0	0	0	0	0	0	0	1	0	0	0	0	0	0	1	0	0	0	0
ENSG00000163535	SGO2	0	0	1	0	0	0	0	0	0	1	0	0	0	0	1	0	0	0	0
ENSG00000065809	FAM107B	0	0	1	0	0	0	0	0	0	1	0	0	0	0	1	0	0	0	0
ENSG00000182149	IST1	0	0	1	0	0	0	0	1	0	1	0	0	0	0	1	0	0	0	0
ENSG00000138650	PCDH10	0	0	0	0	0	0	0	0	0	0	0	0	0	0	0	0	0	0	0
ENSG00000198914	POU3F3	0	0	0	0	0	0	0	1	0	0	0	0	0	0	1	0	0	0	0
ENSG00000116962	NID1	0	0	0	0	0	0	0	1	0	1	0	0	0	0	1	0	0	0	0
ENSG00000067829	IDH3G	0	0	1	0	0	0	0	1	0	1	0	0	0	0	1	0	0	0	0
ENSG00000232575	TUBB	1	0	1	0	0	0	0	0	0	0	0	0	0	0	0	0	0	0	0
ENSG00000178188	SH2B1	0	0	1	0	0	0	0	1	0	1	0	0	0	0	1	0	0	0	0
ENSG00000119574	ZBTB45	0	0	1	0	0	0	0	0	0	1	0	0	0	0	1	0	0	0	0
ENSG00000141971	MVB12A	0	0	0	0	0	0	0	0	0	1	0	0	0	0	1	0	0	0	0
ENSG00000135972	MRPS9	0	0	1	0	0	0	0	0	0	1	0	0	0	0	1	0	0	0	0
ENSG00000139132	FGD4	0	0	0	0	0	0	0	0	0	1	0	0	0	0	1	0	0	0	0
ENSG00000274384	TMC4	1	1	1	0	0	0	0	0	0	0	0	0	0	0	0	0	0	0	0
ENSG00000184378	ACTRT3	0	0	0	0	0	0	0	0	0	1	0	0	0	0	1	0	0	0	0
ENSG00000118997	DNAH7	0	0	1	0	0	0	0	1	0	1	0	0	0	0	1	0	0	0	0
ENSG00000178015	GPR150	0	0	1	0	0	0	0	0	0	0	0	0	0	0	0	0	0	0	0
ENSG00000183760	ACP7	0	0	0	0	0	0	0	0	0	0	0	0	0	0	0	0	0	0	0
ENSG00000090975	PITPNM2	0	0	1	0	0	0	0	0	0	1	0	0	0	0	1	0	0	0	0
ENSG00000100211	CBY1	0	0	1	0	0	0	0	1	0	1	0	0	0	0	1	0	0	0	0
ENSG00000085274	MYNN	0	0	0	0	0	0	0	1	0	1	0	0	0	0	1	0	0	0	0
ENSG00000175449	RFESD	0	0	0	0	0	0	0	0	0	1	0	0	0	0	1	0	0	0	0
ENSG00000159579	RSPRY1	0	0	0	0	0	0	0	0	0	1	0	0	0	0	1	0	0	0	0
ENSG00000183715	OPCML	0	0	1	0	0	0	0	1	0	0	0	0	0	0	1	0	0	0	0
ENSG00000183753	BPY2	0	0	0	0	0	0	0	0	0	0	0	0	0	0	0	0	0	0	0
ENSG00000145757	SPATA9	0	0	0	0	0	0	0	0	0	0	0	0	0	0	0	0	0	0	0
ENSG00000007392	LUC7L	0	1	1	0	0	0	0	1	0	1	0	0	0	0	1	0	0	0	0
ENSG00000162551	ALPL	0	0	1	0	0	0	0	1	0	0	0	0	0	0	1	0	0	0	0
ENSG00000062038	CDH3	0	0	0	0	0	0	0	1	0	1	0	0	0	0	1	0	0	0	0
ENSG00000141556	TBCD	0	0	0	0	0	0	0	0	0	0	0	0	0	0	0	0	0	0	0
ENSG00000171757	LRRC34	0	0	0	0	0	0	0	0	0	1	0	0	0	0	1	0	0	0	0
ENSG00000275566	KIR3DL2	1	1	1	0	0	0	0	0	0	0	0	0	0	0	0	0	0	0	0
ENSG00000034677	RNF19A	0	0	1	0	0	0	0	1	0	1	0	0	0	0	1	0	0	0	0
ENSG00000187735	TCEA1	0	0	1	0	0	0	0	1	0	1	0	0	0	0	1	0	0	0	0
ENSG00000011465	DCN	0	0	0	0	0	0	0	1	0	0	0	0	0	0	1	0	0	0	0
ENSG00000129673	AANAT	0	0	0	0	0	0	0	1	0	0	0	0	0	0	1	0	0	0	0
ENSG00000251322	SHANK3	0	0	1	0	0	0	0	0	0	0	0	0	0	0	0	0	0	0	0
ENSG00000086619	ERO1B	0	0	1	0	0	0	0	1	0	1	0	0	0	0	1	0	0	0	0
ENSG00000104450	SPAG1	0	0	0	0	0	0	0	1	0	1	0	0	0	0	1	0	0	0	0
ENSG00000158869	FCER1G	0	0	0	0	0	0	0	1	0	1	0	0	0	0	1	0	0	0	0
ENSG00000169220	RGS14	0	0	0	0	0	0	0	1	0	1	0	0	0	0	1	0	0	0	0
ENSG00000138074	SLC5A6	0	0	0	0	0	0	0	1	0	1	0	0	0	0	1	0	0	0	0
ENSG00000139438	FAM222A	0	0	1	0	0	0	0	0	0	0	0	0	0	0	0	0	0	0	0
ENSG00000188306	LRRIQ4	0	0	0	0	0	0	0	0	0	0	0	0	0	0	0	0	0	0	0
ENSG00000151572	ANO4	0	0	0	0	0	0	0	0	0	0	0	0	0	0	0	0	0	0	0
ENSG00000111328	CDK2AP1	0	0	1	0	1	0	0	0	0	1	0	0	0	0	1	0	0	0	0
ENSG00000185960	SHOX	0	0	1	0	0	0	0	1	0	0	0	0	0	0	1	0	0	0	0
ENSG00000077585	GPR137B	0	0	1	0	0	0	0	1	0	1	0	0	0	0	1	0	0	0	0
ENSG00000114248	LRRC31	0	0	0	0	0	0	0	1	0	0	0	0	0	0	1	0	0	0	0
ENSG00000136504	KAT7	0	0	0	0	0	0	0	1	0	1	0	0	0	0	1	0	0	0	0
ENSG00000144228	SPOPL	0	0	0	0	0	0	0	0	0	1	0	0	0	0	1	0	0	0	0
ENSG00000151657	KIN	0	0	1	0	0	0	0	1	0	1	0	0	0	0	1	0	0	0	0
ENSG00000204913	LRRC3C	0	0	0	0	0	0	0	0	0	0	0	0	0	0	0	0	0	0	0
ENSG00000174502	SLC26A9	0	0	1	0	0	0	0	0	0	0	0	0	0	0	0	0	0	0	0
ENSG00000167914	GSDMA	0	0	1	0	0	0	0	0	0	0	0	0	0	0	0	0	0	0	0
ENSG00000205755	CRLF2	0	0	0	0	0	0	0	0	0	0	0	0	0	0	0	0	0	0	0
ENSG00000277481	PKD1L3	0	0	0	0	0	0	0	0	0	1	0	0	0	0	1	0	0	0	0
ENSG00000051825	MPHOSPH9	0	0	0	0	0	0	0	1	0	1	0	0	0	0	1	0	0	0	0
ENSG00000121578	B4GALT4	0	0	0	0	0	0	0	1	0	1	0	0	0	0	1	0	0	0	0
ENSG00000187033	SAMD7	0	0	0	0	0	0	0	0	0	0	0	0	0	0	0	0	0	0	0
ENSG00000154511	DIPK1A	0	0	1	0	0	0	0	1	0	1	0	0	0	0	1	0	0	0	0
ENSG00000254535	PABPC4L	0	0	0	0	0	0	0	0	0	0	0	0	0	0	0	0	0	0	0
ENSG00000224470	ATXN1L	0	0	1	0	0	0	0	0	0	1	0	0	0	0	1	0	0	0	0
ENSG00000122406	RPL5	0	0	1	0	0	0	0	1	0	1	0	0	0	0	1	0	0	0	0
ENSG00000180900	SCRIB	0	0	1	0	0	0	0	0	0	0	0	0	0	0	0	0	0	0	0
ENSG00000184574	LPAR5	0	0	1	0	0	0	0	0	0	1	0	0	0	0	1	0	0	0	0
ENSG00000111644	ACRBP	0	0	0	0	0	0	0	0	0	1	0	0	0	0	1	0	0	0	0
ENSG00000166268	MYRFL	0	0	0	0	0	0	0	0	0	0	0	0	0	0	0	0	0	0	0
ENSG00000213022	KLK9	0	0	0	0	0	0	0	0	0	0	0	0	0	0	0	0	0	0	0
ENSG00000011485	PPP5C	0	0	0	0	0	0	0	1	0	1	0	0	0	0	1	0	0	0	0
ENSG00000130962	PRRG1	0	0	1	0	0	0	0	1	0	0	0	0	0	0	1	0	0	0	0
ENSG00000158874	APOA2	0	0	0	0	0	0	0	1	0	0	0	0	0	0	1	0	0	0	0
ENSG00000256870	SLC5A8	0	0	1	0	0	0	0	0	0	0	0	0	0	0	0	0	0	0	0
ENSG00000133639	BTG1	0	0	1	0	0	0	0	0	0	1	0	0	0	0	1	0	0	0	0
ENSG00000138085	ATRAID	0	0	0	0	0	0	0	1	0	1	0	0	0	0	1	0	0	0	0
ENSG00000269741		0	0	0	0	0	0	0	0	0	0	0	0	0	0	0	0	0	0	0
ENSG00000008952	SEC62	0	0	1	0	0	0	0	1	0	1	0	0	0	0	1	0	0	0	0
ENSG00000167754	KLK5	0	0	1	0	0	0	0	1	0	0	0	0	0	0	1	0	0	0	0
ENSG00000120498	TEX11	0	0	0	0	0	0	0	1	0	0	0	0	0	0	1	0	0	0	0
ENSG00000179295	PTPN11	0	0	1	0	0	0	0	1	0	1	0	0	0	0	1	0	0	0	0
ENSG00000143971	ETAA1	0	0	0	0	0	0	0	1	0	1	0	0	0	0	1	0	0	0	0
ENSG00000130921	C12orf65	0	0	0	0	0	0	0	0	0	1	0	0	0	0	1	0	0	0	0
ENSG00000127328	RAB3IP	0	0	0	0	0	0	0	0	0	1	0	0	0	0	1	0	0	0	0
ENSG00000129667	RHBDF2	0	0	0	0	0	0	0	1	0	1	0	0	0	0	1	0	0	0	0
ENSG00000226384	GTF2H4	1	1	1	0	0	0	0	0	0	0	0	0	0	0	0	0	0	0	1
ENSG00000135973	GPR45	0	0	1	0	0	0	0	1	0	0	0	0	0	0	1	0	0	0	0
ENSG00000047597	XK	0	0	1	0	0	0	0	1	0	0	0	0	0	0	1	0	0	0	0
ENSG00000129455	KLK8	0	0	1	0	0	0	0	0	0	0	0	0	0	0	0	0	0	0	0
ENSG00000154839	SKA1	0	0	0	0	0	0	0	1	0	0	0	0	0	0	1	0	0	0	0
ENSG00000075711	DLG1	0	0	0	0	0	0	0	1	0	1	0	0	0	0	1	0	0	0	0
ENSG00000105559	PLEKHA4	0	0	0	0	0	0	0	1	0	1	0	0	0	0	1	0	0	0	0
ENSG00000158186	MRAS	0	0	0	0	0	0	0	1	0	1	1	0	0	0	1	1	0	0	0
ENSG00000065613	SLK	0	0	0	0	0	1	0	1	0	1	0	0	0	0	1	0	0	0	0
ENSG00000071677	PRLH	0	0	0	0	0	0	0	1	0	0	0	0	0	0	1	0	0	0	0
ENSG00000173890	GPR160	0	0	0	0	0	0	0	0	0	1	0	0	0	0	1	0	0	0	0
ENSG00000144227	NXPH2	0	0	1	0	0	0	0	0	0	0	0	0	0	0	0	0	0	0	0
ENSG00000187516	H2AP	0	0	0	0	0	0	0	0	0	0	0	0	0	0	0	0	0	0	0
ENSG00000135966	TGFBRAP1	0	0	1	0	0	0	0	1	0	1	0	0	0	0	1	0	0	0	0
ENSG00000089009	RPL6	0	0	1	0	0	0	0	1	0	1	0	0	0	0	1	0	0	0	0
ENSG00000121104	FAM117A	0	0	1	0	0	0	0	1	0	1	0	0	0	0	1	0	0	0	0
ENSG00000229674	H2AL1RP	0	0	0	0	0	0	0	0	0	0	0	0	0	0	0	0	0	0	0
ENSG00000128536	CDHR3	0	0	0	0	0	0	0	0	0	1	0	0	0	0	1	0	0	0	0
ENSG00000178685	PARP10	0	0	0	0	0	0	0	0	0	1	0	0	0	0	1	0	0	0	0
ENSG00000276600	RAB7B	0	0	0	0	0	0	0	0	0	0	0	0	0	0	0	0	0	0	0
ENSG00000167755	KLK6	0	0	1	0	0	0	0	1	0	0	0	0	0	0	1	0	0	0	0
ENSG00000138738	PRDM5	0	0	0	0	0	0	0	1	0	1	0	0	0	0	1	0	0	0	0
ENSG00000164251	F2RL1	0	0	1	0	0	0	0	1	0	0	0	0	0	0	1	0	0	0	0
ENSG00000135974	C2orf49	0	0	1	0	0	0	0	1	0	1	0	0	0	0	1	0	0	0	0
ENSG00000230985		1	1	1	0	0	0	0	0	0	0	0	0	0	0	0	0	0	0	0
ENSG00000135185	TMEM243	0	0	0	0	0	0	0	1	0	1	0	0	0	0	1	0	0	0	0
ENSG00000116580	GON4L	0	0	1	0	0	0	0	1	0	1	0	0	0	0	1	0	0	0	0
ENSG00000158220	ESYT3	0	0	0	0	0	0	0	0	0	1	0	0	0	0	1	0	0	0	0
ENSG00000120800	UTP20	0	0	0	0	0	0	0	1	0	1	0	0	0	0	1	0	0	0	0
ENSG00000165169	DYNLT3	0	0	1	0	0	0	0	1	0	1	0	0	0	0	1	0	0	0	0
ENSG00000173889	PHC3	0	0	0	0	0	0	0	1	0	1	0	0	0	0	1	0	0	0	0
ENSG00000169035	KLK7	0	0	1	0	0	0	0	1	0	0	0	0	0	0	1	0	0	0	0
ENSG00000121073	SLC35B1	0	0	0	0	0	0	0	1	0	1	0	0	0	0	1	0	0	0	0
ENSG00000187122	SLIT1	0	0	0	0	0	0	0	0	0	1	0	0	0	0	1	0	0	0	0
ENSG00000039068	CDH1	0	0	1	0	0	0	0	1	0	1	0	0	0	0	1	0	0	0	0
ENSG00000129317	PUS7L	0	0	1	0	0	0	0	1	0	1	0	0	0	0	1	0	0	0	0
ENSG00000173207	CKS1B	0	0	1	0	0	0	0	1	0	1	0	0	0	0	1	0	0	0	0
ENSG00000226248	CLIC1	0	0	1	0	0	0	0	0	0	0	0	0	0	0	0	0	0	0	0
ENSG00000185920	PTCH1	0	0	0	0	0	0	0	1	0	1	0	0	0	0	1	0	0	0	0
ENSG00000179580	RNF151	0	0	1	0	0	0	0	0	0	0	0	0	0	0	0	0	0	0	0
ENSG00000166589	CDH16	0	0	0	0	0	0	0	1	0	0	0	0	0	0	1	0	0	0	0
ENSG00000172379	ARNT2	0	0	0	0	0	0	0	1	0	0	0	0	0	0	1	0	0	0	0
ENSG00000232258	TMEM114	0	0	0	0	0	0	0	0	0	0	0	0	0	0	0	0	0	0	0
ENSG00000135164	DMTF1	0	0	0	0	0	0	0	1	0	1	0	0	0	0	1	0	0	0	0
ENSG00000132681	ATP1A4	0	0	0	0	0	0	0	0	0	0	0	0	0	0	0	0	0	0	0
ENSG00000139697	SBNO1	0	0	1	0	0	0	0	1	0	1	0	0	0	0	1	0	0	0	0
ENSG00000025423	HSD17B6	0	0	1	0	0	0	0	1	0	0	0	0	0	0	1	0	0	0	0
ENSG00000175711	B3GNTL1	0	0	0	0	0	0	0	1	0	0	0	0	0	0	1	0	0	0	0
ENSG00000134490	TMEM241	0	0	0	0	0	0	0	0	0	1	0	0	0	0	1	0	0	0	0
ENSG00000198952	SMG5	0	0	1	0	0	0	0	1	0	1	0	0	0	0	1	0	0	0	0
ENSG00000178719	GRINA	0	0	1	0	0	0	0	1	0	1	0	0	0	0	1	0	0	0	0
ENSG00000274726	ARHGEF10	0	1	1	0	0	0	0	0	0	0	0	0	0	0	0	0	0	0	0
ENSG00000227317	DDAH2	1	1	1	0	0	0	0	0	0	0	0	0	0	0	0	0	0	0	0
ENSG00000285625		0	0	0	0	0	0	0	0	0	0	0	0	0	0	0	0	0	0	0
ENSG00000198056	PRIM1	0	0	0	0	0	0	0	1	0	1	0	0	0	0	1	0	0	0	0
ENSG00000234465	PINLYP	0	0	1	0	0	0	0	1	0	0	0	0	0	0	1	0	0	0	0
ENSG00000171509	RXFP1	0	0	0	0	0	0	0	0	0	0	0	0	0	0	0	0	0	0	0
ENSG00000183955	KMT5A	0	0	1	0	0	0	0	1	0	1	0	0	0	0	1	0	0	0	0
ENSG00000165195	PIGA	0	0	0	0	0	0	0	1	0	1	0	0	0	0	1	0	0	0	0
ENSG00000186583	SPATC1	0	0	1	0	0	0	0	0	0	0	0	0	0	0	0	0	0	0	0
ENSG00000232112	TMA7	0	0	1	0	0	0	0	1	0	1	0	0	0	0	1	0	0	0	0
ENSG00000243978	RTL9	1	1	1	0	0	0	0	0	0	0	0	0	0	0	0	0	0	0	0
ENSG00000166118	SPATA19	0	0	0	0	0	0	0	0	0	0	0	0	0	0	0	0	0	0	0
ENSG00000268361		0	0	1	0	0	0	0	0	0	0	0	0	0	0	0	0	0	0	0
ENSG00000162804	SNED1	0	0	0	0	0	0	0	1	0	1	0	0	0	0	1	0	0	0	0
ENSG00000164051	CCDC51	0	0	0	0	0	0	0	1	0	1	0	0	0	0	1	0	0	0	0
ENSG00000101935	AMMECR1	0	0	1	0	0	0	0	1	0	1	0	0	0	0	1	0	0	0	0
ENSG00000141579	ZNF750	0	0	1	0	0	0	0	1	0	0	0	0	0	0	1	0	0	0	0
ENSG00000101955	SRPX	0	0	0	0	0	0	0	1	0	0	0	0	0	0	1	0	0	0	0
ENSG00000073050	XRCC1	0	0	1	0	0	0	0	1	0	1	0	0	0	0	1	0	0	0	1
ENSG00000163558	PRKCI	0	0	1	0	0	1	0	1	0	1	0	0	0	0	1	0	0	0	0
ENSG00000109065	NAT9	0	0	0	0	0	0	0	1	0	1	0	0	0	0	1	0	0	0	0
ENSG00000269891	ARHGAP19-SLIT1	0	0	0	0	0	0	0	0	0	0	0	0	0	0	0	0	0	0	0
ENSG00000196531	NACA	0	0	1	0	0	0	0	1	0	1	0	0	0	0	1	0	0	0	0
ENSG00000114107	CEP70	0	0	0	0	0	0	0	1	0	1	0	0	0	0	1	0	0	0	0
ENSG00000111786	SRSF9	0	0	1	0	0	0	0	1	0	1	0	0	0	0	1	0	0	0	0
ENSG00000213390	ARHGAP19	0	0	0	0	0	0	0	0	0	1	0	0	0	0	1	0	0	0	0
ENSG00000060982	BCAT1	0	0	1	0	0	0	0	1	0	1	0	0	0	0	1	0	0	0	0
ENSG00000155897	ADCY8	0	0	0	0	0	0	0	1	0	0	0	0	0	0	1	0	0	0	0
ENSG00000008282	SYPL1	0	0	1	0	0	0	0	1	0	1	0	0	0	0	1	0	0	0	0
ENSG00000090905	TNRC6A	0	0	1	0	0	0	0	0	0	1	0	0	0	0	1	0	0	0	0
ENSG00000257218	GATC	0	0	0	0	0	0	0	1	0	1	0	0	0	0	1	0	0	0	0
ENSG00000102934	PLLP	0	0	0	0	0	0	0	1	0	0	0	0	0	0	1	0	0	0	0
ENSG00000184730	APOBR	0	0	0	0	0	0	0	1	0	1	0	0	0	0	1	0	0	0	0
ENSG00000167378	IRGQ	0	0	0	0	0	0	0	1	0	1	0	0	0	0	1	0	0	0	0
ENSG00000136603	SKIL	0	0	0	0	0	0	0	1	0	1	0	0	0	0	1	0	0	0	0
ENSG00000111780		0	0	0	0	0	0	0	0	0	0	0	0	0	0	0	0	0	0	0
ENSG00000111775	COX6A1	0	0	1	0	0	0	0	0	0	1	0	0	0	0	1	0	0	0	0
ENSG00000233232	NPIPB7	0	0	0	0	0	0	0	0	0	0	0	0	0	0	0	0	0	0	0
ENSG00000102931	ARL2BP	0	0	1	0	0	0	0	1	0	1	0	0	0	0	1	0	0	0	0
ENSG00000166833	NAV2	0	0	0	0	0	0	0	1	0	1	0	0	0	0	1	0	0	0	0
ENSG00000141316	SPACA3	0	0	0	0	0	0	0	0	0	0	0	0	0	0	0	0	0	0	0
ENSG00000170855	TRIAP1	0	0	0	0	0	0	0	1	0	1	0	0	0	0	1	0	0	0	0
ENSG00000136379	ABHD17C	0	0	0	0	0	0	0	0	0	1	0	0	0	0	1	0	0	0	0
ENSG00000261832		0	0	0	0	0	0	0	0	0	0	0	0	0	0	0	0	0	0	0
ENSG00000185404	SP140L	0	0	0	0	0	0	0	1	0	1	0	1	0	0	1	0	1	0	0
ENSG00000031081	ARHGAP31	0	0	0	0	0	0	0	0	0	1	0	0	0	0	1	0	0	0	0
ENSG00000231500	RPS18	0	0	1	0	0	0	0	1	0	0	0	0	0	0	1	0	0	0	0
ENSG00000134602	STK26	0	0	0	0	0	0	0	1	0	1	0	1	0	0	1	0	1	0	0
ENSG00000151376	ME3	0	0	1	0	0	0	0	1	0	1	0	0	0	0	1	0	0	0	0
ENSG00000108344	PSMD3	0	0	1	0	0	0	0	1	0	1	0	0	0	0	1	0	0	0	0
ENSG00000122085	MTERF4	0	0	0	0	0	0	0	1	0	1	0	0	0	0	1	0	0	0	0
ENSG00000124839	RAB17	0	0	0	0	0	0	0	1	0	0	0	0	0	0	1	0	0	0	0
ENSG00000133612	AGAP3	0	0	0	0	0	0	0	0	0	1	0	0	0	0	1	0	0	0	0
ENSG00000285218		0	0	0	0	0	0	0	0	0	0	0	0	0	0	0	0	0	0	0
ENSG00000013297	CLDN11	0	0	0	0	0	0	0	1	0	0	0	0	0	0	1	0	0	0	0
ENSG00000178568	ERBB4	0	0	1	0	0	0	0	1	0	0	0	0	0	0	1	0	0	0	0
ENSG00000223501	VPS52	1	1	1	0	0	0	0	1	0	0	0	0	0	0	1	0	0	0	0
ENSG00000143851	PTPN7	0	0	1	0	0	0	0	1	0	0	0	0	0	0	1	0	0	0	0
ENSG00000188603	CLN3	0	0	0	0	0	0	0	0	0	1	0	0	0	0	1	0	0	0	0
ENSG00000022267	FHL1	0	0	1	0	0	0	0	1	0	1	0	0	0	0	1	0	0	0	0
ENSG00000165168	CYBB	0	0	1	0	0	0	0	1	0	1	0	0	0	0	1	0	0	0	0
ENSG00000120805	ARL1	0	0	1	0	0	0	0	1	0	1	0	0	0	0	1	0	0	0	0
ENSG00000013293	SLC7A14	0	0	0	0	0	0	0	0	0	0	0	0	0	0	0	0	0	0	0
ENSG00000150977	RILPL2	0	0	0	0	0	0	0	0	0	1	0	0	0	0	1	0	0	0	0
ENSG00000103888	CEMIP	0	0	0	0	0	0	0	1	0	1	0	0	0	0	1	0	0	0	0
ENSG00000176142	TMEM39A	0	0	1	0	0	0	0	1	0	1	0	0	0	0	1	0	0	0	0
ENSG00000134508	CABLES1	0	0	1	0	0	0	0	0	0	1	0	0	0	0	1	0	0	0	0
ENSG00000159267	HLCS	0	0	0	0	0	0	0	1	0	1	0	0	0	0	1	0	0	0	0
ENSG00000169750	RAC3	0	0	1	0	0	0	0	1	0	1	0	0	0	0	1	0	0	0	0
ENSG00000147439	BIN3	0	0	1	0	0	0	0	1	0	1	0	0	0	0	1	0	0	0	0
ENSG00000165349	SLC7A3	0	0	1	0	0	0	0	0	0	0	0	0	0	0	0	0	0	0	0
ENSG00000184209	SNRNP35	0	0	0	0	0	0	0	1	0	1	0	0	0	0	1	0	0	0	0
ENSG00000156150	ALX3	0	0	0	0	0	0	0	1	0	1	0	0	0	0	1	0	0	0	0
ENSG00000087074	PPP1R15A	0	0	0	0	0	0	0	1	0	1	0	0	0	0	1	0	0	0	0
ENSG00000143093	STRIP1	0	0	1	0	0	0	0	0	0	1	0	0	0	0	1	0	0	0	0
ENSG00000188026	RILPL1	0	0	0	0	0	0	0	0	0	1	0	0	0	0	1	0	0	0	0
ENSG00000080854	IGSF9B	0	0	0	0	0	0	0	1	0	0	0	0	0	0	1	0	0	0	0
ENSG00000161544	CYGB	0	0	0	0	0	0	0	0	0	1	0	0	0	0	1	0	0	0	0
ENSG00000196188	CTSE	0	0	0	0	0	0	0	1	0	0	0	0	0	0	1	0	0	0	0
ENSG00000214140	PRCD	0	0	0	0	0	0	0	0	0	0	0	0	0	0	0	0	0	0	0
ENSG00000154645	CHODL	0	0	0	0	0	0	0	1	0	0	0	0	0	0	1	0	0	0	0
ENSG00000103047	TANGO6	0	0	0	0	0	0	0	0	0	1	0	0	0	0	1	0	0	0	0
ENSG00000088986	DYNLL1	0	0	1	0	0	0	0	1	0	1	0	0	0	0	1	0	0	0	0
ENSG00000086598	TMED2	0	0	1	0	0	0	0	1	0	1	0	0	0	0	1	0	0	0	0
ENSG00000169515	CCDC8	0	0	1	0	0	0	0	0	0	0	0	0	0	0	0	0	0	0	0
ENSG00000171643	S100Z	0	0	0	0	0	0	0	0	0	0	0	0	0	0	0	0	0	0	0
ENSG00000163093	BBS5	0	1	1	0	0	0	0	0	0	1	0	0	0	0	1	0	0	0	0
ENSG00000130726	TRIM28	0	0	0	0	1	0	0	1	1	1	0	0	0	0	1	1	0	0	0
ENSG00000023445	BIRC3	0	0	1	0	0	0	0	1	0	1	0	0	0	0	1	0	0	1	0
ENSG00000158234	FAIM	0	0	1	0	0	0	0	1	0	1	0	0	0	0	1	0	0	0	0
ENSG00000166211	SPIC	0	0	1	0	0	0	0	0	0	0	0	0	0	0	0	0	0	0	0
ENSG00000263961	RHEX	0	0	0	0	0	0	0	0	0	0	0	0	0	0	0	0	0	0	0
ENSG00000198715	GLMP	0	0	0	0	0	0	0	0	0	1	0	0	0	0	1	0	0	0	0
ENSG00000274811	CLPTM1L	0	0	1	0	0	0	0	0	0	0	0	0	0	0	0	0	0	0	0
ENSG00000158941	CCAR2	0	0	1	0	0	0	0	0	0	1	0	0	0	0	1	0	0	0	0
ENSG00000166592	RRAD	0	0	0	0	0	0	0	1	0	1	0	0	0	0	1	0	0	0	0
ENSG00000168461	RAB31	0	0	0	0	0	0	0	1	0	1	0	0	0	0	1	0	0	0	0
ENSG00000251569		0	1	1	0	0	0	0	0	0	0	0	0	0	0	0	0	0	0	0
ENSG00000135697	BCO1	0	0	1	0	0	0	0	1	0	0	0	0	0	0	1	0	0	0	0
ENSG00000239474	KLHL41	0	0	0	0	0	0	0	0	0	1	0	0	0	0	1	0	0	0	0
ENSG00000196470	SIAH1	0	0	1	0	0	0	0	1	0	1	0	0	0	0	1	0	0	0	0
ENSG00000104804	TULP2	0	0	0	0	0	0	0	1	0	0	0	0	0	0	1	0	0	0	0
ENSG00000130669	PAK4	0	0	0	0	1	0	0	1	0	1	0	0	0	0	1	0	0	0	0
ENSG00000117899	MESD	0	0	0	0	0	0	0	0	0	1	0	0	0	0	1	0	0	0	0
ENSG00000067840	PDZD4	0	0	1	0	0	0	0	0	0	1	0	0	0	0	1	0	0	0	0
ENSG00000116748	AMPD1	0	0	1	0	0	0	0	1	0	0	0	0	0	0	1	0	0	0	0
ENSG00000147164	SNX12	0	0	1	0	0	0	0	0	0	1	0	0	0	0	1	0	0	0	0
ENSG00000102910	LONP2	0	0	1	0	0	0	0	0	0	1	0	0	0	0	1	0	0	0	0
ENSG00000163472	TMEM79	0	0	0	0	0	0	0	0	0	1	0	0	0	0	1	0	0	0	0
ENSG00000139636	LMBR1L	0	0	1	0	0	0	0	1	0	1	0	0	0	0	1	0	0	0	0
ENSG00000163482	STK36	0	0	0	0	0	0	0	0	0	1	0	0	0	0	1	0	0	0	0
ENSG00000277531	PNMA8C	0	0	1	0	0	0	0	0	0	0	0	0	0	0	0	0	0	0	0
ENSG00000144908	ALDH1L1	1	0	1	0	0	0	0	1	0	1	0	0	0	0	1	0	0	0	0
ENSG00000198049	AVPR1B	0	0	1	0	0	0	0	1	0	0	0	0	0	0	1	0	0	0	0
ENSG00000131183	SLC34A1	0	0	1	0	0	0	0	1	0	0	0	0	0	0	1	0	0	0	0
ENSG00000166595	CIAO2B	0	0	1	0	0	0	0	1	1	1	0	0	0	0	1	1	0	0	0
ENSG00000173376	NDNF	0	0	0	0	0	0	0	1	0	0	0	0	0	0	1	0	0	0	0
ENSG00000206208	TAPBP	1	1	1	0	0	0	0	0	0	0	0	0	0	0	0	0	0	0	0
ENSG00000143318	CASQ1	0	0	1	0	0	0	0	1	0	0	0	0	0	0	1	0	0	0	0
ENSG00000092377	TBL1Y	0	0	1	0	0	0	0	1	0	0	0	0	0	0	1	0	0	0	0
ENSG00000182013	PNMA8A	0	0	1	0	0	0	0	1	0	0	0	0	0	0	1	0	0	0	0
ENSG00000145708	CRHBP	0	0	0	0	0	0	0	1	0	0	0	0	0	0	1	0	0	0	0
ENSG00000036473	OTC	0	0	0	0	0	0	0	1	0	0	0	0	0	0	1	0	0	0	0
ENSG00000110871	COQ5	0	0	0	0	0	0	0	0	0	1	0	0	0	0	1	0	0	0	0
ENSG00000141639	MAPK4	0	0	0	0	0	0	0	1	0	0	0	0	0	0	1	0	0	0	0
ENSG00000126012	KDM5C	0	0	0	0	0	0	0	1	0	1	0	0	0	0	1	0	0	0	0
ENSG00000284526		0	0	0	0	0	0	0	0	0	0	0	0	0	0	0	0	0	0	0
ENSG00000196570	PFN3	0	0	1	0	0	0	0	0	0	0	0	0	0	0	0	0	0	0	0
ENSG00000121270	ABCC11	0	0	0	0	0	0	0	0	0	0	0	0	0	0	0	0	0	0	0
ENSG00000131386	GALNT15	0	0	0	0	0	0	0	0	0	0	0	0	0	0	0	0	0	0	0
ENSG00000166415	WDR72	0	0	0	0	0	0	0	0	0	0	0	0	0	0	0	0	0	0	0
ENSG00000022840	RNF10	0	0	1	0	0	0	0	1	0	1	0	0	0	0	1	0	0	0	0
ENSG00000188716	DUPD1	0	0	0	0	0	0	0	0	0	0	0	0	0	0	0	0	0	0	0
ENSG00000181409	AATK	0	0	1	0	0	0	0	1	0	1	0	0	0	0	1	0	0	0	0
ENSG00000205884	DEFB136	0	0	0	0	0	0	0	0	0	0	0	0	0	0	0	0	0	0	0
ENSG00000054938	CHRDL2	0	0	0	0	0	0	0	0	0	0	0	0	0	0	0	0	0	0	0
ENSG00000205883	DEFB135	0	0	0	0	0	0	0	0	0	0	0	0	0	0	0	0	0	0	0
ENSG00000070731	ST6GALNAC2	0	0	0	0	0	0	0	1	0	1	0	0	0	0	1	0	0	0	0
ENSG00000205882	DEFB134	0	0	0	0	0	0	0	0	0	0	0	0	0	0	0	0	0	0	0
ENSG00000099721	AMELY	0	0	0	0	0	0	0	1	0	0	0	0	0	0	1	0	0	0	0
ENSG00000196873	CBWD3	1	1	1	0	0	0	0	0	0	1	0	0	0	0	1	0	0	0	0
ENSG00000105835	NAMPT	0	0	1	0	0	0	0	0	0	1	0	0	0	0	1	0	0	0	0
ENSG00000188505	NCCRP1	0	0	0	0	0	0	0	0	0	0	0	0	0	0	0	0	0	0	0
ENSG00000163481	RNF25	0	0	0	0	0	0	0	1	0	1	0	0	0	0	1	0	0	0	0
ENSG00000147041	SYTL5	0	0	0	0	0	0	0	0	0	0	0	0	0	0	0	0	0	0	0
ENSG00000179751	SYCN	0	0	0	0	0	0	0	0	0	0	0	0	0	0	0	0	0	0	0
ENSG00000111358	GTF2H3	0	0	0	0	0	0	0	1	0	1	0	0	0	0	1	0	0	0	1
ENSG00000273645	KBTBD11	0	0	0	0	0	0	0	0	0	0	0	0	0	0	0	0	0	0	0
ENSG00000154646	TMPRSS15	0	0	0	0	0	0	0	1	0	0	0	0	0	0	1	0	0	0	0
ENSG00000177548	RABEP2	0	0	1	0	0	0	0	1	0	1	0	0	0	0	1	0	0	0	0
ENSG00000134955	SLC37A2	0	0	1	0	0	0	0	0	0	1	0	0	0	0	1	0	0	0	0
ENSG00000067365	METTL22	0	0	0	0	0	0	0	1	0	1	0	0	0	0	1	0	0	0	0
ENSG00000143412	ANXA9	0	0	0	0	0	0	0	1	0	1	0	0	0	0	1	0	0	0	0
ENSG00000102962	CCL22	1	1	1	0	0	0	0	1	0	0	0	0	0	0	1	0	0	0	0
ENSG00000175866	BAIAP2	0	0	1	0	0	0	0	1	0	1	0	0	0	0	1	0	0	0	0
ENSG00000230510	PPP5D1	0	0	0	0	0	0	0	0	0	0	0	0	0	0	0	0	0	0	0
ENSG00000006210	CX3CL1	1	1	1	0	0	0	0	1	0	0	0	0	0	1	1	0	0	0	0
ENSG00000132793	LPIN3	0	0	0	0	0	0	0	0	0	1	0	0	0	0	1	0	0	0	0
ENSG00000172828	CES3	0	0	0	0	0	0	0	1	0	1	0	0	0	0	1	0	0	0	0
ENSG00000132294	EFR3A	0	0	1	0	0	0	0	1	0	1	0	0	0	0	1	0	0	0	0
ENSG00000143409	MINDY1	0	0	1	0	0	0	0	1	0	1	0	0	0	0	1	0	0	0	0
ENSG00000160014	CALM3	0	0	1	0	0	0	0	1	0	1	0	0	0	0	1	0	0	0	0
ENSG00000154914	USP43	0	0	0	0	0	0	0	0	0	1	0	0	0	0	1	0	0	0	0
ENSG00000237056	ZBTB22	1	1	1	0	0	0	0	0	0	0	0	0	0	0	0	0	0	0	0
ENSG00000100312	ACR	0	0	0	0	0	0	0	1	0	0	0	0	0	0	1	0	0	0	0
ENSG00000180574	EIF2S3B	0	0	1	0	0	0	0	0	0	0	0	0	0	0	0	0	0	0	0
ENSG00000196296	ATP2A1	0	0	0	0	0	0	0	1	0	1	0	0	0	0	1	0	0	0	0
ENSG00000183798	EMILIN3	0	0	1	0	0	0	0	0	0	0	0	0	0	0	0	0	0	0	0
ENSG00000205057	CLLU1OS	0	0	0	0	0	0	0	0	0	0	0	0	0	0	0	0	0	0	0
ENSG00000198863	RUNDC1	0	0	0	0	0	0	0	0	0	1	0	0	0	0	1	0	0	0	0
ENSG00000253276	CCDC71L	0	0	1	0	0	0	0	0	0	1	0	0	0	0	1	0	0	0	0
ENSG00000172831	CES2	0	0	1	0	0	0	0	1	0	1	0	0	0	0	1	0	0	0	0
ENSG00000165197	VEGFD	0	0	0	0	0	0	0	1	0	1	0	0	0	0	1	0	0	0	0
ENSG00000234965	SHISA8	0	0	0	0	0	0	0	0	0	0	0	0	0	0	0	0	0	0	0
ENSG00000159958	TNFRSF13C	0	0	1	0	0	0	0	0	0	0	0	0	0	0	0	0	0	0	0
ENSG00000183145	RIPPLY3	0	0	0	0	0	0	0	1	0	0	0	0	0	0	1	0	0	0	0
ENSG00000108342	CSF3	0	0	1	0	0	0	0	1	0	0	0	0	0	0	1	0	0	0	0
ENSG00000163884	KLF15	0	0	0	0	0	0	0	1	0	0	0	0	0	0	1	0	0	0	0
ENSG00000144749	LRIG1	0	0	0	0	0	0	0	1	0	0	0	0	0	0	1	0	0	0	0
ENSG00000166596	CFAP52	0	0	0	0	0	0	0	0	0	0	0	0	0	0	0	0	0	0	0
ENSG00000261609	GAN	0	0	0	0	0	0	0	0	0	1	0	0	0	0	1	0	0	0	0
ENSG00000157150	TIMP4	0	0	0	0	0	0	0	1	0	1	0	0	0	0	1	0	0	0	0
ENSG00000231617	DAXX	1	1	1	0	0	0	0	0	0	0	0	0	0	0	0	0	0	0	0
ENSG00000204851	PNMA8B	0	0	1	0	0	0	0	0	0	1	0	0	0	0	1	0	0	0	0
ENSG00000164292	RHOBTB3	0	0	0	0	0	0	0	1	0	1	0	0	0	0	1	0	0	0	0
ENSG00000115641	FHL2	0	0	1	0	0	0	0	1	0	1	0	0	0	0	1	0	0	0	0
ENSG00000157152	SYN2	0	0	0	0	0	0	0	0	0	0	0	0	0	0	0	0	0	0	0
ENSG00000187510	C12orf74	0	0	0	0	0	0	0	0	0	0	0	0	0	0	0	0	0	0	0
ENSG00000187510	PLEKHG7	0	0	0	0	0	0	0	0	0	0	0	0	0	0	0	0	0	0	0
ENSG00000171503	ETFDH	0	0	0	0	0	0	0	1	0	1	0	0	0	0	1	0	0	0	0
ENSG00000142156	COL6A1	0	0	0	0	0	0	0	1	0	1	0	0	0	0	1	0	0	0	0
ENSG00000100216	TOMM22	0	0	1	0	0	0	0	1	0	1	0	0	0	0	1	0	0	0	0
ENSG00000111364	DDX55	0	0	0	0	0	0	0	0	0	1	0	0	0	0	1	0	0	0	0
ENSG00000169738	DCXR	0	0	1	0	0	0	0	1	0	1	0	0	0	0	1	0	0	0	0
ENSG00000162734	PEA15	0	0	0	0	0	0	0	1	0	1	0	0	0	0	1	0	0	0	0
ENSG00000131188	PRR7	0	0	1	0	0	0	0	1	0	0	0	0	0	0	1	0	0	0	0
ENSG00000102189	EEA1	0	0	0	0	0	0	0	1	0	1	0	0	0	0	1	0	0	0	0
ENSG00000173221	GLRX	0	0	1	0	0	0	0	1	0	1	0	0	0	0	1	0	0	0	0
ENSG00000186150	UBL4B	0	0	0	0	0	0	0	0	0	0	0	0	0	0	0	0	0	0	0
ENSG00000153815	CMIP	0	0	0	0	0	0	0	0	0	1	0	0	0	0	1	0	0	0	0
ENSG00000170921	TANC2	0	0	0	0	0	0	0	1	0	1	0	0	0	0	1	0	0	0	0
ENSG00000170322	NFRKB	0	0	0	0	0	0	0	1	0	1	0	0	0	0	1	0	0	0	0
ENSG00000198055	GRK6	0	0	0	0	1	0	0	1	0	1	0	0	0	0	1	0	0	0	0
ENSG00000168454	TXNDC2	0	0	0	0	0	0	0	0	0	0	0	0	0	0	0	0	0	0	0
ENSG00000100221	JOSD1	0	0	1	0	0	0	0	1	0	1	0	0	0	0	1	0	0	0	0
ENSG00000189184	PCDH18	0	0	0	0	0	0	0	0	0	0	0	0	0	0	0	0	0	0	0
ENSG00000205208	C4orf46	0	0	0	0	0	0	0	0	0	1	0	0	0	0	1	0	0	0	0
ENSG00000144741	SLC25A26	0	0	0	0	0	0	0	0	0	0	0	0	0	0	0	0	0	0	0
ENSG00000171497	PPID	0	0	1	0	0	0	0	1	0	1	0	0	0	0	1	0	0	0	0
ENSG00000109066	TMEM104	0	0	0	0	0	0	0	1	0	1	0	0	0	0	1	0	0	0	0
ENSG00000163749	CCDC158	0	0	0	0	0	0	0	0	0	0	0	0	0	0	0	0	0	0	0
ENSG00000111361	EIF2B1	0	0	1	0	0	0	0	1	0	1	0	0	0	0	1	0	0	0	0
ENSG00000273592	MBOAT7	1	1	1	0	0	0	0	0	0	0	0	0	0	0	0	0	0	0	0
ENSG00000079974	RABL2B	0	0	0	0	0	0	0	0	0	1	0	0	0	0	1	0	0	0	0
ENSG00000172939	OXSR1	0	0	1	0	0	0	0	1	0	1	0	0	0	0	1	0	0	0	0
ENSG00000156298	TSPAN7	0	0	0	0	0	0	0	1	0	0	0	0	0	0	1	0	0	0	0
ENSG00000185177	ZNF479	0	0	1	0	0	0	0	0	0	0	0	0	0	0	0	0	0	0	0
ENSG00000154175	ABI3BP	0	0	1	0	0	0	0	1	0	1	0	0	0	0	1	0	0	0	0
ENSG00000177455	CD19	0	0	0	0	0	0	0	1	0	0	0	0	0	0	1	0	0	0	0
ENSG00000160688	FLAD1	0	0	1	0	0	0	0	0	0	1	0	0	0	0	1	0	0	0	0
ENSG00000197106	SLC6A17	0	0	0	0	0	0	0	0	0	0	0	0	0	0	0	0	0	0	0
ENSG00000102970	CCL17	1	1	1	0	0	0	0	1	0	0	0	0	0	0	1	0	0	0	0
ENSG00000178814	OPLAH	0	0	0	0	0	0	0	0	0	1	0	0	0	0	1	0	0	0	0
ENSG00000165694	FRMD7	0	0	0	0	0	0	0	0	0	0	0	0	0	0	0	0	0	0	0
ENSG00000118308	LRMP	0	0	1	0	0	0	0	1	0	1	0	0	0	0	1	0	0	0	0
ENSG00000051382	PIK3CB	0	0	0	0	0	1	1	1	0	1	0	0	0	0	1	0	0	0	0
ENSG00000030419	IKZF2	0	0	0	0	0	0	0	1	0	1	0	0	0	0	1	0	0	0	0
ENSG00000131187	F12	0	0	0	0	0	0	0	1	0	0	0	0	0	0	1	0	0	0	0
ENSG00000130724	CHMP2A	0	0	1	0	0	0	0	1	0	1	0	0	0	0	1	0	0	0	0
ENSG00000186197	EDARADD	0	0	0	0	0	0	0	0	0	0	0	0	0	0	0	0	0	0	0
ENSG00000131469	RPL27	0	0	1	0	0	0	0	1	0	1	0	0	0	0	1	0	0	0	0
ENSG00000161509	GRIN2C	0	0	0	0	0	0	0	1	0	1	0	0	0	0	1	0	0	0	0
ENSG00000163885	CFAP100	0	0	1	0	0	0	0	0	0	0	0	0	0	0	0	0	0	0	0
ENSG00000087842	PIR	0	0	0	0	0	0	0	1	0	1	0	0	0	0	1	0	0	0	0
ENSG00000138356	AOX1	0	0	1	0	0	0	0	1	0	1	0	0	0	0	1	0	0	0	0
ENSG00000100226	GTPBP1	0	0	0	0	0	0	0	1	0	1	0	0	0	0	1	0	0	0	0
ENSG00000171476	HOPX	0	0	0	0	0	0	0	1	0	0	0	0	0	0	1	0	0	0	0
ENSG00000102010	BMX	0	0	1	0	0	0	0	1	0	0	0	0	0	0	1	0	0	0	0
ENSG00000225180	PVALEF	0	0	0	0	0	0	0	0	0	0	0	0	0	0	0	0	0	0	0
ENSG00000197943	PLCG2	0	0	0	0	0	0	0	1	0	1	0	0	0	0	1	0	0	0	0
ENSG00000163389	POGLUT1	0	0	0	0	0	0	0	1	0	1	0	0	0	0	1	0	0	0	0
ENSG00000274129	TSEN34	1	1	1	0	0	0	0	0	0	0	0	0	0	0	0	0	0	0	0
ENSG00000108684	ASIC2	0	0	1	0	0	0	0	1	0	0	0	0	0	0	1	0	0	0	0
ENSG00000100242	SUN2	0	0	0	0	0	0	0	1	0	1	0	0	0	0	1	0	0	0	0
ENSG00000015479	MATR3	0	0	1	0	0	0	0	1	0	0	0	0	0	0	1	0	0	0	0
ENSG00000233050	DEFB130B	0	0	0	0	0	0	0	0	0	0	0	0	0	0	0	0	0	0	0
ENSG00000183770	FOXL2	0	0	0	0	0	0	0	1	0	0	0	0	0	0	1	0	0	0	0
ENSG00000206262	FOXL2NB	0	0	0	0	0	0	0	0	0	0	0	0	0	0	0	0	0	0	0
ENSG00000197110	IFNL3	0	0	1	0	0	0	0	0	0	0	0	0	0	0	0	0	0	0	0
ENSG00000168894	RNF181	0	0	0	0	0	0	0	0	0	1	0	0	0	0	1	0	0	0	0
ENSG00000101938	CHRDL1	0	0	0	0	0	0	0	1	0	0	0	0	0	0	1	0	0	0	0
ENSG00000130725	UBE2M	0	0	0	0	0	0	0	1	0	1	0	0	0	0	1	0	0	0	0
ENSG00000184481	FOXO4	0	0	0	0	0	0	0	1	0	1	0	0	0	0	1	0	0	0	0
ENSG00000164253	WDR41	0	0	0	0	0	0	0	1	0	1	0	0	0	0	1	0	0	0	0
ENSG00000178896	EXOSC4	0	0	1	0	0	0	0	1	0	1	0	0	0	0	1	0	0	0	0
ENSG00000130717	UCK1	0	0	1	0	0	0	0	0	0	1	0	0	0	0	1	0	0	0	0
ENSG00000215343	ZNF705D	0	0	0	0	0	0	0	0	0	0	0	0	0	0	0	0	0	0	0
ENSG00000170315	UBB	0	0	0	0	0	0	0	0	0	1	0	0	0	0	1	0	0	0	0
ENSG00000091483	FH	0	0	1	0	0	0	0	1	0	1	0	0	0	0	1	0	0	0	0
ENSG00000183709	IFNL2	0	0	1	0	0	0	0	0	0	0	0	0	0	0	0	0	0	0	0
ENSG00000186106	ANKRD46	0	0	1	0	0	0	0	1	0	1	1	0	0	0	1	1	0	0	0
ENSG00000111196	MAGOHB	0	0	1	0	1	0	0	1	0	1	0	0	0	0	1	0	0	0	0
ENSG00000223443	USP17L2	0	0	0	0	0	0	0	0	0	0	0	0	0	0	0	0	0	0	0
ENSG00000226430	USP17L7	0	0	0	0	0	0	0	0	0	0	0	0	0	0	0	0	0	0	0
ENSG00000158865	SLC5A11	0	0	0	0	0	0	0	0	0	0	0	0	0	0	0	0	0	0	0
ENSG00000118307	CASC1	0	0	0	0	0	0	0	1	0	1	0	0	0	0	1	0	0	0	0
ENSG00000175110	MRPS22	0	0	0	0	0	0	0	1	0	1	0	0	0	0	1	0	0	0	0
ENSG00000115687	PASK	0	0	0	0	0	0	0	1	0	1	0	0	0	0	1	0	0	0	0
ENSG00000143033	MTF2	0	0	1	0	0	0	0	1	0	1	0	0	0	0	1	0	0	0	0
ENSG00000130714	POMT1	0	0	0	0	0	0	0	1	0	1	0	0	0	0	1	0	0	0	0
ENSG00000253117	OC90	0	0	0	0	0	0	0	0	0	0	0	0	0	0	0	0	0	0	0
ENSG00000182393	IFNL1	0	0	1	0	0	0	0	0	0	0	0	0	0	0	0	0	0	0	0
ENSG00000176845	METRNL	0	0	1	0	0	0	0	0	0	0	0	0	0	0	0	0	0	0	0
ENSG00000132297	HHLA1	0	0	0	0	0	0	0	1	0	0	0	0	0	0	1	0	0	0	0
ENSG00000128011	LRFN1	0	0	0	0	0	0	0	0	0	0	0	0	0	0	0	0	0	0	0
ENSG00000131116	ZNF428	0	0	0	0	0	0	0	1	0	1	0	0	0	0	1	0	0	0	0
ENSG00000159625	DRC7	0	0	0	0	0	0	0	0	0	0	0	0	0	0	0	0	0	0	0
ENSG00000147036	LANCL3	0	0	1	0	0	0	0	0	0	0	0	0	0	0	0	0	0	0	0
ENSG00000258417		0	0	0	0	0	0	0	0	0	0	0	0	0	0	0	0	0	0	0
ENSG00000124444	ZNF576	0	0	0	0	0	0	0	1	0	1	0	0	0	0	1	0	0	0	0
ENSG00000196550	FAM72A	1	0	1	0	0	0	0	0	0	0	0	0	0	0	0	0	0	0	0
ENSG00000100246	DNAL4	0	0	0	0	0	0	0	1	0	1	0	0	0	0	1	0	0	0	0
ENSG00000221946	FXYD7	0	1	1	0	0	0	0	1	0	0	0	0	0	0	1	0	0	0	0
ENSG00000134042	MRO	0	0	0	0	0	0	0	0	0	0	0	0	0	0	0	0	0	0	0
ENSG00000206260	PRR23A	0	0	0	0	0	0	0	0	0	0	0	0	0	0	0	0	0	0	0
ENSG00000250349		0	0	0	0	0	0	0	0	0	0	0	0	0	0	0	0	0	0	0
ENSG00000070526	ST6GALNAC1	0	0	0	0	0	0	0	0	0	0	0	0	0	0	0	0	0	0	0
ENSG00000226763	SRRM5	0	0	0	0	0	0	0	0	0	1	0	0	0	0	1	0	0	0	0
ENSG00000158882	TOMM40L	0	0	1	0	0	0	0	0	0	1	0	0	0	0	1	0	0	0	0
ENSG00000163352	LENEP	0	0	0	0	0	0	0	0	0	0	0	0	0	0	0	0	0	0	0
ENSG00000167272	POP5	0	0	0	0	0	0	0	1	0	1	0	0	0	0	1	0	0	0	0
ENSG00000163931	TKT	0	0	1	0	0	0	0	1	0	1	0	0	0	0	1	0	0	0	0
ENSG00000184432	COPB2	0	0	0	0	0	0	0	1	0	1	0	0	0	0	1	0	0	0	0
ENSG00000153902	LGI4	0	0	0	0	0	0	0	0	0	1	0	0	0	0	1	0	0	0	0
ENSG00000266028	SRGAP2	0	1	1	0	0	0	0	0	0	1	0	0	0	0	1	0	0	0	0
ENSG00000258429	PDF	0	0	0	0	0	0	0	0	0	1	0	0	0	0	1	0	0	0	0
ENSG00000168807	SNTB2	1	0	1	0	0	0	0	1	0	0	0	0	0	0	1	0	0	0	0
ENSG00000259900		0	0	0	0	0	0	0	0	0	0	0	0	0	0	0	0	0	0	0
ENSG00000101079	NDRG3	0	0	1	0	0	0	0	1	0	1	0	0	0	0	1	0	0	0	0
ENSG00000182885	ADGRG3	0	0	0	0	0	0	0	1	0	1	0	0	0	0	1	0	0	0	0
ENSG00000132603	NIP7	0	0	1	0	0	0	0	1	0	1	0	0	0	0	1	0	0	0	0
ENSG00000157782	CABP1	0	0	0	0	0	0	0	1	0	0	0	0	0	0	1	0	0	0	0
ENSG00000115685	PPP1R7	0	0	1	0	0	0	0	1	1	1	0	0	0	0	1	1	0	0	0
ENSG00000123728	RAP2C	0	0	0	0	0	0	0	1	0	1	0	0	0	0	1	0	0	0	0
ENSG00000266964	FXYD1	0	1	1	0	0	0	0	0	0	1	0	0	0	0	1	0	0	0	0
ENSG00000188483	IER5L	0	0	1	0	0	0	0	0	0	0	0	0	0	0	0	0	0	0	0
ENSG00000112561	TFEB	0	0	0	0	0	0	0	1	0	1	0	0	0	0	1	0	0	0	0
ENSG00000164053	ATRIP	0	0	0	1	0	0	0	0	0	1	0	0	0	0	1	0	0	0	1
ENSG00000260914		0	0	1	0	0	0	0	0	0	0	0	0	0	0	0	0	0	0	0
ENSG00000103044	HAS3	0	0	1	0	0	0	0	0	0	1	0	0	0	0	1	0	0	0	0
ENSG00000154813	DPH3	0	0	1	0	0	0	0	0	0	1	0	0	0	0	1	0	0	0	0
ENSG00000233701	PRR23C	0	0	0	0	0	0	0	0	0	0	0	0	0	0	0	0	0	0	0
ENSG00000184814	PRR23B	0	0	0	0	0	0	0	0	0	0	0	0	0	0	0	0	0	0	0
ENSG00000132846	ZBED3	0	0	0	0	0	0	0	0	0	1	0	0	0	0	1	0	0	0	0
ENSG00000076770	MBNL3	0	0	1	0	0	0	0	1	0	1	0	0	0	0	1	0	0	0	0
ENSG00000189030	VHLL	0	0	0	0	0	0	0	0	0	0	0	0	0	0	0	0	0	0	0
ENSG00000280987		0	0	1	0	0	0	0	0	0	0	0	0	0	0	0	0	0	0	0
ENSG00000286140	DERPC	0	0	0	0	0	0	0	0	0	0	0	0	0	0	0	0	0	0	0
ENSG00000129680	MAP7D3	0	0	1	0	0	0	0	1	0	1	0	0	0	0	1	0	0	0	0
ENSG00000132604	TERF2	0	0	0	0	1	0	0	1	0	1	0	0	0	0	1	0	0	0	0
ENSG00000110917	MLEC	0	0	0	0	0	0	0	1	0	1	0	0	0	0	1	0	0	0	0
ENSG00000071051	NCK2	0	0	0	0	0	0	0	1	0	1	0	0	0	0	1	0	0	0	0
ENSG00000147421	HMBOX1	0	0	0	0	0	0	0	1	0	1	0	0	0	0	1	0	0	0	0
ENSG00000076258	FMO4	0	0	0	0	0	0	0	1	0	1	0	0	0	0	1	0	0	0	0
ENSG00000204165	CXorf65	0	0	0	0	0	0	0	0	0	0	0	0	0	0	0	0	0	0	0
ENSG00000184860	SDR42E1	0	0	0	0	0	0	0	0	0	0	0	0	0	0	0	0	0	0	0
ENSG00000196408	NOXO1	0	0	0	0	0	0	0	0	0	0	0	0	0	0	0	0	0	0	0
ENSG00000067066	SP100	0	0	1	0	0	0	0	1	0	1	0	0	0	0	1	0	0	0	0
ENSG00000285171		0	0	0	0	0	0	0	0	0	0	0	0	0	0	0	0	0	0	0
ENSG00000175970	UNC119B	0	0	1	0	0	0	0	1	0	1	0	0	0	0	1	0	0	0	0
ENSG00000213380	COG8	1	1	1	0	0	0	0	0	0	1	0	0	0	0	1	0	0	0	0
ENSG00000184156	KCNQ3	0	0	0	0	0	0	0	1	0	0	0	0	0	0	1	0	0	0	0
ENSG00000185808	PIGP	0	0	1	0	0	0	0	1	0	1	0	0	0	0	1	0	0	0	0
ENSG00000166439	RNF169	0	0	1	0	0	0	0	0	0	1	0	0	0	0	1	0	0	0	0
ENSG00000213281	NRAS	0	0	1	0	0	0	0	1	0	1	0	1	0	0	1	0	1	0	0
ENSG00000147168	IL2RG	0	0	0	0	0	0	0	1	0	0	0	0	0	0	1	0	0	0	0
ENSG00000197912	SPG7	0	0	0	0	0	0	0	1	0	1	0	0	0	0	1	0	0	0	0
ENSG00000166435	XRRA1	0	0	0	0	0	0	0	0	0	1	0	0	0	0	1	0	0	0	0
ENSG00000157315	TMED6	0	0	0	0	0	0	0	0	0	1	0	0	0	0	1	0	0	0	0
ENSG00000197858	GPAA1	0	0	0	0	0	0	0	1	0	1	0	0	0	0	1	0	0	0	0
ENSG00000186523	FAM86B1	0	0	1	0	0	0	0	0	0	1	0	0	0	0	1	0	0	0	0
ENSG00000086696	HSD17B2	0	0	0	0	0	0	0	1	0	0	0	0	0	0	1	0	0	0	0
ENSG00000260371		1	1	1	0	0	0	0	0	0	0	0	0	0	0	0	0	0	0	0
ENSG00000272617		1	1	1	0	0	0	0	0	0	0	0	0	0	0	0	0	0	0	0
ENSG00000168802	CHTF8	0	0	0	0	0	0	0	0	0	1	0	0	0	0	1	0	0	0	0
ENSG00000187688	TRPV2	0	0	0	0	0	0	0	1	0	1	0	0	0	0	1	0	0	0	0
ENSG00000122971	ACADS	0	0	0	0	0	0	0	1	0	1	0	0	0	0	1	0	0	0	0
ENSG00000183751	TBL3	0	0	0	0	0	0	0	0	0	1	0	0	0	0	1	0	0	0	0
ENSG00000213689	TREX1	0	0	1	0	0	0	0	0	0	1	0	0	0	0	1	0	0	0	1
ENSG00000174226	SNX31	0	0	1	0	0	0	0	0	0	0	0	0	0	0	0	0	0	0	0
ENSG00000185896	LAMP1	0	0	1	0	0	0	0	1	0	1	0	0	0	0	1	0	0	0	0
ENSG00000138399	FASTKD1	0	0	1	0	0	0	0	1	0	1	0	0	0	0	1	0	0	0	0
ENSG00000141076	UTP4	0	0	1	0	0	0	0	0	0	0	0	0	0	0	0	0	0	0	0
ENSG00000113231	PDE8B	0	0	0	0	0	0	0	1	0	1	0	0	0	0	1	0	0	0	0
ENSG00000143257	NR1I3	0	0	0	0	0	0	0	1	0	1	0	0	0	0	1	0	0	0	0
ENSG00000135698	MPHOSPH6	0	0	1	0	0	0	0	1	0	1	0	0	0	0	1	0	0	0	0
ENSG00000120725	SIL1	0	0	0	0	0	0	0	1	0	1	0	0	0	0	1	0	0	0	0
ENSG00000099326	MZF1	0	0	1	0	0	0	0	1	0	1	0	0	0	0	1	0	0	0	0
ENSG00000127720	METTL25	0	0	0	0	0	0	0	0	0	1	0	0	0	0	1	0	0	0	0
ENSG00000198223	CSF2RA	0	0	0	0	0	0	0	1	0	0	0	0	0	0	1	0	0	0	0
ENSG00000165629	ATP5F1C	0	0	1	0	0	0	0	1	0	1	0	0	0	0	1	0	0	0	0
ENSG00000157837	SPPL3	0	0	0	0	0	0	0	0	0	1	0	0	0	0	1	0	0	0	0
ENSG00000236271	FLOT1	1	1	1	0	0	0	0	0	0	0	0	0	0	0	0	0	0	0	0
ENSG00000068079	IFI35	0	0	1	0	0	0	0	1	0	1	0	0	0	0	1	0	0	0	0
ENSG00000133773	CCDC59	0	0	0	0	0	0	0	1	0	1	0	0	0	0	1	0	0	0	0
ENSG00000143776	CDC42BPA	0	0	1	0	0	0	0	1	0	1	0	0	0	0	1	0	0	0	0
ENSG00000203668	CHML	1	1	1	0	0	0	0	1	0	1	0	0	0	0	1	0	0	0	0
ENSG00000093167	LRRFIP2	0	0	1	0	0	0	0	1	0	1	0	0	0	0	1	0	0	0	0
ENSG00000082153	BZW1	0	0	1	0	0	0	0	1	0	1	0	0	0	0	1	0	0	0	0
ENSG00000124313	IQSEC2	0	0	0	0	0	0	0	1	0	1	0	0	0	0	1	0	0	0	0
ENSG00000277033	B3GNTL1	0	0	0	0	0	0	0	0	0	0	0	0	0	0	0	0	0	0	0
ENSG00000182389	CACNB4	1	0	1	0	0	0	0	1	0	0	0	0	0	0	1	0	0	0	0
ENSG00000117009	KMO	0	0	0	0	0	0	0	1	0	0	0	0	0	0	1	0	0	0	0
ENSG00000127554	GFER	0	0	0	0	0	0	0	0	0	1	0	0	0	0	1	0	0	0	0
ENSG00000084453	SLCO1A2	0	0	1	0	0	0	0	1	0	0	0	0	0	0	1	0	0	0	0
ENSG00000172940	SLC22A13	0	0	0	0	0	0	0	1	0	0	0	0	0	0	1	0	0	0	0
ENSG00000127561	SYNGR3	0	0	1	0	0	0	0	1	0	0	0	0	0	0	1	0	0	0	0
ENSG00000070476	ZXDC	0	0	0	0	0	0	0	1	0	1	0	0	0	0	1	0	0	0	0
ENSG00000132612	VPS4A	0	0	1	0	0	0	0	1	0	1	0	0	0	0	1	0	0	0	0
ENSG00000106780	MEGF9	0	0	0	0	0	0	0	1	0	1	0	0	0	0	1	0	0	0	0
ENSG00000182150	ERCC6L2	0	0	0	0	0	0	0	0	0	1	0	0	0	0	1	0	0	0	0
ENSG00000079393	DUSP13	0	0	1	0	0	0	0	1	0	0	0	0	0	0	1	0	0	0	0
ENSG00000172717	FAM71D	0	0	0	0	0	0	0	0	0	0	0	0	0	0	0	0	0	0	0
ENSG00000052795	FNIP2	0	0	1	0	0	0	0	0	0	1	0	0	0	0	1	0	0	0	0
ENSG00000139835	GRTP1	0	0	1	0	0	0	0	1	0	1	0	0	0	0	1	0	0	0	0
ENSG00000137145	DENND4C	0	0	0	0	0	0	0	1	0	1	0	0	0	0	1	0	0	0	0
ENSG00000278759	TBCD	0	0	0	0	0	0	0	0	0	0	0	0	0	0	0	0	0	0	0
ENSG00000162843	WDR64	0	0	0	0	0	0	0	0	0	0	0	0	0	0	0	0	0	0	0
ENSG00000160685	ZBTB7B	0	0	0	0	0	0	0	1	0	1	0	0	0	0	1	0	0	0	0
ENSG00000164123	C4orf45	0	0	0	0	0	0	0	0	0	0	0	0	0	0	0	0	0	0	0
ENSG00000163354	DCST2	0	0	1	0	0	0	0	0	0	1	0	0	0	0	1	0	0	0	0
ENSG00000089169	RPH3A	0	0	0	0	0	0	0	1	0	0	0	0	0	0	1	0	0	0	0
ENSG00000129451	KLK10	0	0	0	0	0	0	0	1	0	0	0	0	0	0	1	0	0	0	0
ENSG00000182534	MXRA7	0	0	0	0	0	0	0	1	0	1	0	0	0	0	1	0	0	0	0
ENSG00000111199	TRPV4	0	0	0	0	0	0	0	1	0	0	0	0	0	0	1	0	0	0	0
ENSG00000054277	OPN3	1	1	1	0	0	0	0	1	0	1	0	0	0	0	1	0	0	0	0
ENSG00000005194	CIAPIN1	0	0	1	0	0	0	0	1	0	1	0	0	0	0	1	0	0	0	0
ENSG00000275019	LILRB3	1	1	1	0	0	0	0	0	0	0	0	0	0	0	0	0	0	0	0
ENSG00000157895	C12orf43	0	0	1	0	0	0	0	1	0	1	0	0	0	0	1	0	0	0	0
ENSG00000156671	SAMD8	0	0	0	0	0	0	0	0	0	1	0	0	0	0	1	0	0	0	0
ENSG00000150433	TMEM218	0	0	0	0	0	0	0	0	0	1	0	0	0	0	1	0	0	0	0
ENSG00000120992	LYPLA1	0	0	1	0	0	0	0	1	0	1	0	0	0	0	1	0	0	0	0
ENSG00000173598	NUDT4	0	0	1	0	0	0	0	1	0	1	0	0	0	0	1	0	0	0	0
ENSG00000119147	ECRG4	0	0	0	0	0	0	0	0	0	0	0	0	0	0	0	0	0	0	0
ENSG00000164900	GBX1	0	0	0	0	0	0	0	1	0	0	0	0	0	0	1	0	0	0	0
ENSG00000100749	VRK1	0	0	1	0	0	0	0	1	0	1	0	0	0	0	1	0	0	0	0
ENSG00000107518	ATRNL1	0	0	1	0	0	0	0	1	0	1	0	0	0	0	1	0	0	0	0
ENSG00000170426	SDR9C7	0	0	0	0	0	0	0	0	0	0	0	0	0	0	0	0	0	0	0
ENSG00000128040	SPINK2	0	0	0	0	0	0	0	1	0	0	0	0	0	0	1	0	0	0	0
ENSG00000284762		0	0	0	0	0	0	0	0	0	0	0	0	0	0	0	0	0	0	0
ENSG00000285000		0	0	0	0	0	0	0	0	0	0	0	0	0	0	0	0	0	0	0
ENSG00000139547	RDH16	0	0	1	0	0	0	0	1	0	0	0	0	0	0	1	0	0	0	0
ENSG00000164252	AGGF1	0	0	0	0	0	0	0	1	0	1	0	0	0	0	1	0	0	0	0
ENSG00000166856	GPR182	0	0	1	0	0	0	0	0	0	0	0	0	0	0	0	0	0	0	0
ENSG00000146926	ASB10	0	0	0	0	0	0	0	0	0	0	0	0	0	0	0	0	0	0	0
ENSG00000135100	HNF1A	0	1	1	0	0	0	0	1	0	0	0	0	0	0	1	0	0	0	0
ENSG00000111653	ING4	0	0	1	0	0	0	0	1	0	1	0	0	0	0	1	0	0	0	0
ENSG00000166860	ZBTB39	0	0	0	0	0	0	0	1	0	1	0	0	0	0	1	0	0	0	0
ENSG00000149179	C11orf49	0	0	0	0	0	0	0	1	0	1	0	0	0	0	1	0	0	0	0
ENSG00000171773	NXNL1	0	0	0	0	0	0	0	0	0	0	0	0	0	0	0	0	0	0	0
ENSG00000177889	UBE2N	0	0	1	0	0	0	0	1	0	1	0	0	0	0	1	0	0	0	0
ENSG00000138678	GPAT3	0	0	1	0	0	0	0	0	0	0	0	0	0	0	0	0	0	0	0
ENSG00000188051	TMEM221	0	0	0	0	0	0	0	0	0	0	0	0	0	0	0	0	0	0	0
ENSG00000269035		0	0	0	0	0	0	0	0	0	0	0	0	0	0	0	0	0	0	0
ENSG00000186118	TEX38	0	0	0	0	0	0	0	0	0	0	0	0	0	0	0	0	0	0	0
ENSG00000070756	PABPC1	0	0	1	0	0	0	0	1	0	1	0	0	0	0	1	0	0	0	0
ENSG00000060140	STYK1	0	0	0	0	0	0	0	1	0	0	0	0	0	0	1	0	0	0	0
ENSG00000197223	C1D	0	0	1	0	0	0	0	1	0	1	0	0	0	0	1	0	0	0	0
ENSG00000123472	ATPAF1	0	0	1	0	0	0	0	0	0	1	0	0	0	0	1	0	0	0	0
ENSG00000125170	DOK4	0	0	0	0	0	0	0	1	0	1	0	0	0	0	1	0	0	0	0
ENSG00000156920	ADGRG4	0	0	0	0	0	0	0	0	0	0	0	0	0	0	0	0	0	0	0
ENSG00000275539	LILRA6	1	1	1	0	0	0	0	0	0	0	0	0	0	0	0	0	0	0	0
ENSG00000105767	CADM4	0	0	0	0	0	0	0	1	0	1	0	0	0	0	1	0	0	0	0
ENSG00000137766	UNC13C	0	0	0	0	0	0	0	0	0	0	0	0	0	0	0	0	0	0	0
ENSG00000110330	BIRC2	0	0	1	0	0	0	0	1	0	1	0	0	0	0	1	0	0	1	0
ENSG00000179091	CYC1	0	0	0	0	0	0	1	1	0	1	0	0	0	0	1	0	0	0	0
ENSG00000161267	BDH1	0	0	0	0	0	0	0	1	0	0	0	0	0	0	1	0	0	0	0
ENSG00000274950	RPS9	1	0	1	0	0	0	0	0	0	0	0	0	0	0	0	0	0	0	0
ENSG00000169994	MYO7B	0	0	0	0	0	0	0	0	0	1	0	0	0	0	1	0	0	0	0
ENSG00000159650	UROC1	0	0	0	0	0	0	0	0	0	0	0	0	0	0	0	0	0	0	0
ENSG00000143847	PPFIA4	0	0	1	0	0	0	0	1	0	1	0	0	0	0	1	0	0	0	0
ENSG00000187559	FOXD4L3	0	0	0	0	0	0	0	0	0	0	0	0	0	0	0	0	0	0	0
ENSG00000149182	ARFGAP2	0	0	1	0	0	0	0	1	0	1	0	0	0	0	1	0	0	0	0
ENSG00000121351	IAPP	0	0	0	0	0	0	0	1	0	0	0	0	0	0	1	0	0	0	0
ENSG00000154330	PGM5	0	0	0	0	0	0	0	1	0	0	0	0	0	0	1	0	0	0	0
ENSG00000180767	CHST13	0	0	0	0	0	0	0	0	0	0	0	0	0	0	0	0	0	0	0
ENSG00000133067	LGR6	0	0	0	0	0	0	0	0	0	0	0	0	0	0	0	0	0	0	0
ENSG00000102978	POLR2C	0	0	1	0	0	0	0	1	0	1	0	0	0	0	1	0	0	0	0
ENSG00000122483	CCDC18	0	0	1	0	0	0	0	0	0	1	0	0	0	0	1	0	0	0	0
ENSG00000180697	C3orf22	0	0	0	0	0	0	0	0	0	0	0	0	0	0	0	0	0	0	0
ENSG00000102030	NAA10	0	0	1	0	0	0	0	1	0	1	0	0	0	0	1	0	0	0	0
ENSG00000130755	GMFG	0	0	1	0	0	0	0	1	0	1	0	0	0	0	1	0	0	0	0
ENSG00000163623	NKX6-1	0	0	0	0	0	0	0	1	0	0	0	0	0	0	1	0	0	0	0
ENSG00000263528	IKBKE	0	0	1	0	0	0	0	0	0	1	0	1	0	0	1	0	1	0	0
ENSG00000123416	TUBA1B	0	0	1	0	0	0	0	0	0	1	0	0	0	0	1	0	0	0	0
ENSG00000088682	COQ9	0	0	0	0	0	0	0	0	0	1	0	0	0	0	1	0	0	0	0
ENSG00000108691	CCL2	1	1	1	0	0	0	0	1	0	1	0	0	0	0	1	0	0	0	0
ENSG00000243910	TUBA4B	0	0	0	0	0	0	0	0	0	0	0	0	0	0	0	0	0	0	0
ENSG00000127824	TUBA4A	0	0	1	0	0	0	0	1	0	1	0	0	0	0	1	0	0	0	0
ENSG00000130816	DNMT1	0	0	1	0	0	0	0	1	0	1	0	0	0	0	1	0	0	0	0
ENSG00000284024		0	0	0	0	0	0	0	0	0	0	0	0	0	0	0	0	0	0	0
ENSG00000167553	TUBA1C	0	0	1	0	0	0	0	0	0	1	0	0	0	0	1	0	0	0	0
ENSG00000214654	B3GNT10	0	0	0	0	0	0	0	0	0	0	0	0	0	0	0	0	0	0	0
ENSG00000117500	TMED5	0	0	1	0	0	0	0	1	0	1	0	0	0	0	1	0	0	0	0
ENSG00000115661	STK16	0	0	0	0	0	0	0	1	0	1	0	0	0	0	1	0	0	0	0
ENSG00000119402	FBXW2	0	0	1	0	0	0	0	1	0	1	0	0	0	0	1	0	0	0	0
ENSG00000185267	CDNF	0	0	1	0	0	0	0	0	0	0	0	0	0	0	0	0	0	0	0
ENSG00000187522	HSPA14	0	0	0	1	0	0	0	1	0	0	0	0	0	0	1	0	0	0	0
ENSG00000117505	DR1	0	0	1	0	0	0	0	1	0	1	0	0	0	0	1	0	0	0	0
ENSG00000167552	TUBA1A	0	0	1	0	0	0	0	0	0	1	0	0	0	0	1	0	0	0	0
ENSG00000140945	CDH13	0	0	0	0	0	0	0	0	0	1	0	0	0	0	1	0	0	0	0
ENSG00000164944	VIRMA	0	0	0	0	0	0	0	0	0	1	0	0	0	0	1	0	0	0	0
ENSG00000163376	KBTBD8	0	0	0	0	0	0	0	0	0	1	0	0	0	0	1	0	0	0	0
ENSG00000169733	RFNG	0	0	0	0	0	0	0	1	0	1	0	0	0	0	1	0	0	0	0
ENSG00000060138	YBX3	0	0	0	0	0	0	0	1	0	1	0	0	0	0	1	0	0	0	0
ENSG00000142173	COL6A2	0	0	0	0	0	0	0	1	0	1	0	0	0	0	1	0	0	0	0
ENSG00000168887	C2orf68	0	0	1	0	0	0	0	1	0	1	0	0	0	0	1	0	0	0	0
ENSG00000160058	BSDC1	0	0	0	0	0	0	0	1	0	1	0	0	0	0	1	0	0	0	0
ENSG00000126746	ZNF384	0	0	0	0	0	0	0	1	0	1	0	0	0	0	1	0	0	0	0
ENSG00000172340	SUCLG2	0	0	1	0	0	0	0	1	0	1	0	0	0	0	1	0	0	0	0
ENSG00000163521	GLB1L	0	0	1	0	0	0	0	1	0	1	0	0	0	0	1	0	0	0	0
ENSG00000108828	VAT1	0	0	0	0	0	0	0	1	0	1	0	0	1	0	1	0	0	0	0
ENSG00000152127	MGAT5	0	0	1	0	0	0	0	1	0	1	0	0	0	0	1	0	0	0	0
ENSG00000100162	CENPM	0	0	1	0	0	0	0	1	0	1	0	1	0	0	1	0	1	0	0
ENSG00000168883	USP39	0	0	0	0	0	0	0	1	0	1	0	0	0	0	1	0	0	0	0
ENSG00000089820	ARHGAP4	0	1	1	0	0	0	0	1	0	1	0	0	0	0	1	0	0	0	0
ENSG00000172046	USP19	0	0	0	0	0	0	0	1	0	1	0	0	0	0	1	0	0	0	0
ENSG00000144671	SLC22A14	0	0	1	0	0	0	0	1	0	0	0	0	0	0	1	0	0	0	0
ENSG00000169727	GPS1	0	0	1	0	0	0	0	1	0	1	0	0	0	0	1	0	0	0	1
ENSG00000275564	FCAR	1	1	1	0	0	0	0	0	0	0	0	0	0	0	0	0	0	0	0
ENSG00000122068	FYTTD1	0	0	1	0	0	0	0	0	0	1	0	0	0	0	1	0	0	0	0
ENSG00000205704	LINC00634	0	0	0	0	0	0	0	0	0	0	0	0	0	0	0	0	0	0	0
ENSG00000108688	CCL7	1	1	1	0	0	0	0	1	0	0	0	0	0	0	1	0	0	0	0
ENSG00000168702	LRP1B	0	0	0	0	0	0	0	1	0	1	1	0	0	0	1	1	0	0	0
ENSG00000274382	PROP1	1	0	1	0	0	0	0	0	0	0	0	0	0	0	0	0	0	0	0
ENSG00000230989	HSBP1	0	0	1	0	0	0	0	1	0	1	0	0	0	0	1	0	0	0	0
ENSG00000179950	PUF60	0	0	0	0	0	0	0	0	0	0	0	0	0	0	0	0	0	0	0
ENSG00000172156	CCL11	1	1	1	0	0	1	0	1	0	0	0	0	0	0	1	0	0	0	0
ENSG00000108700	CCL8	1	1	1	0	0	0	0	1	0	0	0	0	0	0	1	0	0	0	0
ENSG00000163516	ANKZF1	0	0	0	0	0	0	0	1	0	1	0	0	0	0	1	0	0	0	0
ENSG00000077152	UBE2T	0	0	0	0	0	0	0	0	0	1	0	0	0	0	1	0	0	0	0
ENSG00000186469	GNG2	0	0	1	0	0	0	0	0	0	1	0	0	0	0	1	0	0	0	0
ENSG00000138398	PPIG	0	0	1	0	0	0	0	1	0	1	0	0	0	0	1	0	0	0	0
ENSG00000140961	OSGIN1	0	0	1	0	0	0	0	1	0	1	0	0	0	0	1	0	0	0	0
ENSG00000050730	TNIP3	0	0	1	0	0	0	0	1	0	0	0	0	0	0	1	0	0	0	0
ENSG00000267534	S1PR2	0	0	1	0	0	0	0	0	0	1	0	0	0	0	1	0	0	0	0
ENSG00000168778	TCTN2	0	0	1	0	0	0	0	1	0	1	0	0	0	0	1	0	0	0	0
ENSG00000158423	RIBC1	0	0	1	0	0	0	0	0	0	1	0	0	0	0	1	0	0	0	0
ENSG00000084092	NOA1	0	0	0	0	0	0	0	0	0	1	0	0	0	0	1	0	0	0	0
ENSG00000103150	MLYCD	0	0	0	0	0	0	0	1	0	1	0	0	0	0	1	0	0	0	0
ENSG00000168884	TNIP2	0	0	1	0	0	0	0	1	0	1	0	0	0	0	1	0	0	0	0
ENSG00000072501	SMC1A	0	0	0	0	0	0	0	1	0	1	0	0	0	0	1	0	0	0	0
ENSG00000084093	REST	0	0	1	0	0	0	0	1	0	1	0	0	0	0	1	0	0	0	0
ENSG00000145016	RUBCN	0	0	0	0	0	0	0	1	0	1	0	0	0	0	1	0	0	0	0
ENSG00000008283	CYB561	0	0	1	0	0	0	0	1	0	1	0	0	0	0	1	0	0	0	0
ENSG00000103154	NECAB2	0	0	1	0	0	0	0	1	0	0	0	0	0	0	1	0	0	0	0
ENSG00000124177	CHD6	0	0	0	0	0	0	0	0	0	1	0	0	0	0	1	0	0	0	0
ENSG00000102239	BRS3	0	0	1	0	0	0	0	1	0	0	0	0	0	0	1	0	0	0	0
ENSG00000105851	PIK3CG	0	0	0	0	0	1	1	1	0	0	0	0	0	0	1	0	0	0	0
ENSG00000168890	TMEM150A	0	0	1	0	0	0	0	0	0	1	0	0	0	0	1	0	0	0	0
ENSG00000006712	PAF1	0	0	0	0	0	0	0	1	0	1	0	0	0	0	1	0	0	0	0
ENSG00000072415	MPP5	0	0	0	0	0	0	0	1	0	1	0	0	0	0	1	0	0	0	0
ENSG00000166558	SLC38A8	0	0	0	0	0	0	0	0	0	0	0	0	0	0	0	0	0	0	0
ENSG00000163864	NMNAT3	0	0	1	0	0	0	0	0	0	1	0	0	0	0	1	0	0	0	0
ENSG00000161513	FDXR	0	0	0	0	0	0	0	1	0	1	0	0	0	0	1	0	0	0	0
ENSG00000278685	IQCA1L	0	0	1	0	0	0	0	0	0	0	0	0	0	0	0	0	0	0	0
ENSG00000136856	SLC2A8	0	0	0	0	0	0	0	1	0	1	0	0	0	0	1	0	0	0	0
ENSG00000135114	OASL	0	0	1	0	0	0	0	1	0	1	0	0	0	0	1	0	0	0	0
ENSG00000121594	CD80	0	0	0	0	0	1	0	1	0	0	0	0	0	0	1	0	0	0	0
ENSG00000113845	TIMMDC1	0	0	0	0	0	0	0	0	0	1	0	0	0	0	1	0	0	0	0
ENSG00000184634	MED12	0	0	1	0	0	0	0	1	0	1	0	0	0	0	1	0	0	0	0
ENSG00000179134	SAMD4B	0	0	0	0	0	0	0	1	0	1	0	0	0	0	1	0	0	0	0
ENSG00000276920	NKD2	1	1	1	0	0	0	0	0	0	0	0	0	0	0	0	0	0	0	0
ENSG00000167757	KLK11	0	0	1	0	0	0	0	1	0	0	0	0	0	0	1	0	0	0	0
ENSG00000126895	AVPR2	0	0	1	0	0	0	0	1	0	0	0	0	0	0	1	0	0	0	0
ENSG00000100554	ATP6V1D	0	0	1	0	0	0	0	1	0	1	0	0	0	0	1	0	0	0	0
ENSG00000285480	H2BE1	0	0	1	0	0	0	0	0	0	0	0	0	0	0	0	0	0	0	0
ENSG00000033050	ABCF2	0	0	1	0	0	0	0	1	0	0	0	0	0	0	1	0	0	0	0
ENSG00000138378	STAT4	0	0	1	0	0	0	0	1	0	1	0	0	0	0	1	0	0	0	0
ENSG00000152558	TMEM123	0	0	1	0	0	0	0	1	0	1	0	0	0	0	1	0	0	0	0
ENSG00000186001	LRCH3	0	0	0	0	0	0	0	1	0	1	0	0	0	0	1	0	0	0	0
ENSG00000160310	PRMT2	0	0	0	0	0	0	0	1	0	1	0	0	0	0	1	0	0	0	0
ENSG00000198910	L1CAM	0	0	0	0	0	0	0	1	0	1	0	0	0	0	1	0	0	0	0
ENSG00000140943	MBTPS1	0	0	0	0	0	0	0	1	0	1	0	0	0	0	1	0	0	0	0
ENSG00000182749	PAQR7	0	0	0	0	0	0	0	0	0	1	0	0	0	0	1	0	0	0	0
ENSG00000179104	TMTC2	0	0	0	0	0	0	0	0	0	1	0	0	0	0	1	0	0	0	0
ENSG00000285292	ABCF2	0	0	1	0	0	0	0	0	0	0	0	0	0	0	0	0	0	0	0
ENSG00000114113	RBP2	0	0	0	0	1	0	0	0	0	0	0	0	0	0	0	0	0	0	0
ENSG00000151892	GFRA1	0	0	0	0	0	0	0	1	0	1	0	0	0	0	1	0	0	0	0
ENSG00000159658	EFCAB14	0	0	0	0	0	0	0	1	0	1	0	0	0	0	1	0	0	0	0
ENSG00000143363	PRUNE1	0	0	0	0	0	0	0	1	0	1	0	0	0	0	1	0	0	0	0
ENSG00000114115	RBP1	0	0	0	0	0	0	0	1	0	1	0	0	0	0	1	0	0	0	0
ENSG00000137154	RPS6	0	0	1	0	0	0	0	0	0	1	0	0	0	0	1	0	0	0	0
ENSG00000134001	EIF2S1	0	0	0	0	0	0	0	1	0	1	0	0	0	0	1	0	0	0	0
ENSG00000163624	CDS1	0	0	0	0	0	0	0	1	0	1	0	0	0	0	1	0	0	0	0
ENSG00000108830	RND2	0	0	0	0	0	0	0	1	0	0	0	0	0	0	1	0	0	0	0
ENSG00000133195	SLC39A11	0	0	0	0	0	0	0	0	0	0	0	0	0	0	0	0	0	0	0
ENSG00000137673	MMP7	0	0	0	0	0	0	0	1	0	0	0	0	0	0	1	0	0	0	0
ENSG00000140750	ARHGAP17	0	0	0	0	0	0	0	1	0	1	0	0	0	0	1	0	0	0	0
ENSG00000185344	ATP6V0A2	0	0	1	0	0	0	0	1	0	1	0	0	0	0	1	0	0	0	0
ENSG00000103160	HSDL1	0	0	0	0	0	0	0	0	0	1	0	0	0	0	1	0	0	0	0
ENSG00000124831	LRRFIP1	0	0	1	0	0	0	0	1	0	1	0	0	0	0	1	0	0	0	0
ENSG00000005249	PRKAR2B	0	0	0	0	0	0	0	1	0	0	0	0	0	0	1	0	0	0	0
ENSG00000182645	CCDC172	0	0	0	0	0	0	0	0	0	0	0	0	0	0	0	0	0	0	0
ENSG00000197763	TXNRD3	0	0	1	0	0	0	0	0	0	1	0	0	0	0	1	0	0	0	0
ENSG00000115652	UXS1	0	0	0	0	0	0	0	1	0	1	0	0	0	0	1	0	0	0	0
ENSG00000115946	PNO1	0	0	1	0	0	0	0	1	0	1	0	0	0	0	1	0	0	0	0
ENSG00000096088	PGC	0	0	1	0	0	0	0	1	0	0	0	0	0	0	1	0	0	0	0
ENSG00000117523	PRRC2C	1	1	1	0	0	0	0	1	0	1	0	0	0	0	1	0	0	0	0
ENSG00000227057	WDR46	1	1	1	0	0	0	0	1	0	0	0	0	0	0	1	0	0	0	0
ENSG00000143537	ADAM15	0	0	0	0	0	0	0	1	0	1	0	0	0	0	1	0	0	0	0
ENSG00000137674	MMP20	0	0	0	0	0	0	0	1	0	0	0	0	0	0	1	0	0	0	0
ENSG00000243667	WDR92	0	0	1	0	0	0	0	0	0	1	0	0	0	0	1	0	0	0	0
ENSG00000167526	RPL13	0	0	1	0	0	0	0	0	0	1	0	0	0	0	1	0	0	0	0
ENSG00000230128	IER3	1	1	1	0	0	0	0	0	0	0	0	0	0	0	0	0	0	0	0
ENSG00000203837	PNLIPRP3	0	0	0	0	0	0	0	0	0	0	0	0	0	0	0	0	0	0	0
ENSG00000183662	TAFA1	0	0	0	0	0	0	0	0	0	0	0	0	0	0	0	0	0	0	0
ENSG00000068831	RASGRP2	0	0	0	0	0	0	0	1	0	0	0	0	0	0	1	0	0	0	0
ENSG00000181778	TMEM252	0	0	0	0	0	0	0	0	0	0	0	0	0	0	0	0	0	0	0
ENSG00000273398		0	0	1	0	0	0	0	0	0	0	0	0	0	0	0	0	0	0	0
ENSG00000204220	PFDN6	1	1	1	0	0	0	0	1	0	0	0	0	0	0	1	0	0	0	0
ENSG00000288436		0	0	0	0	0	0	0	0	0	0	0	0	0	0	0	0	0	0	0
ENSG00000165757	JCAD	0	0	0	0	0	0	0	1	0	1	0	0	0	0	1	0	0	0	0
ENSG00000221823	PPP3R1	0	0	1	0	0	0	0	1	0	1	0	0	0	0	1	0	0	0	0
ENSG00000166863	TAC3	0	0	0	0	0	0	0	1	0	0	0	0	0	0	1	0	0	0	0
ENSG00000137675	MMP27	0	0	0	0	0	0	0	1	0	0	0	0	0	0	1	0	0	0	0
ENSG00000235863	B3GALT4	0	0	0	0	0	0	0	1	0	0	0	0	0	0	1	0	0	0	0
ENSG00000182899	RPL35A	0	0	1	0	0	0	0	1	0	1	0	0	0	0	1	0	0	0	0
ENSG00000284987		0	0	0	0	0	0	0	0	0	0	0	0	0	0	0	0	0	0	0
ENSG00000237441	RGL2	1	1	1	0	0	0	0	0	0	0	0	0	0	0	0	0	0	0	0
ENSG00000154814	OXNAD1	0	0	0	0	0	0	0	0	0	1	0	0	0	0	1	0	0	0	0
ENSG00000082212	ME2	0	0	1	0	0	0	0	1	0	1	0	0	0	0	1	0	0	0	0
ENSG00000175535	PNLIP	0	0	1	0	0	0	0	1	0	0	0	0	0	0	1	0	0	0	0
ENSG00000130304	SLC27A1	0	0	0	0	0	0	0	0	0	1	0	0	0	0	1	0	0	0	0
ENSG00000177483	RBM44	0	0	0	0	0	0	0	0	0	1	0	0	0	0	1	0	0	0	0
ENSG00000178773	CPNE7	0	0	0	0	0	0	0	1	0	0	0	0	0	0	1	0	0	0	0
ENSG00000070495	JMJD6	0	0	0	0	0	0	0	1	0	1	0	0	0	0	1	0	0	0	0
ENSG00000164663	USP49	0	0	0	0	0	0	0	0	0	1	0	0	0	0	1	0	0	0	0
ENSG00000072506	HSD17B10	0	0	1	0	0	0	0	0	0	1	0	0	0	0	1	0	0	0	0
ENSG00000114473	IQCG	0	0	0	0	0	0	0	1	0	1	0	0	0	0	1	0	0	0	0
ENSG00000154479	CCDC173	0	0	0	0	0	0	0	0	0	1	0	0	0	0	1	0	0	0	0
ENSG00000214736	TOMM6	0	0	1	0	0	0	0	0	0	1	0	0	0	0	1	0	0	0	0
ENSG00000166685	COG1	0	0	1	0	0	0	0	0	0	1	0	0	0	0	1	0	0	0	0
ENSG00000111331	OAS3	0	0	1	0	0	0	0	1	0	1	0	0	0	0	1	0	0	0	0
ENSG00000130313	PGLS	0	0	0	0	0	0	0	1	0	1	0	1	0	0	1	0	1	0	0
ENSG00000144843	ADPRH	0	0	1	0	0	0	0	1	0	1	0	0	0	0	1	0	0	0	0
ENSG00000283526	PRRT1B	0	0	0	0	0	0	0	0	0	0	0	0	0	0	0	0	0	0	0
ENSG00000124593		0	0	0	0	0	0	0	0	0	0	0	0	0	0	0	0	0	0	0
ENSG00000186474	KLK12	0	0	1	0	0	0	0	1	0	0	0	0	0	0	1	0	0	0	0
ENSG00000278224	PRICKLE4	0	0	0	0	0	0	0	0	0	1	0	0	0	0	1	0	0	0	0
ENSG00000172824	CES4A	0	0	0	0	0	0	0	0	0	1	0	0	0	0	1	0	0	0	0
ENSG00000131378	RFTN1	0	0	1	0	0	0	0	1	0	1	0	0	0	0	1	0	0	0	0
ENSG00000144837	PLA1A	0	0	0	0	0	0	0	1	0	0	0	0	0	0	1	0	0	0	0
ENSG00000111335	OAS2	0	0	1	0	0	0	0	1	0	1	0	0	0	0	1	0	0	0	0
ENSG00000157388	CACNA1D	0	0	0	0	0	0	0	1	0	1	0	0	0	0	1	0	0	0	0
ENSG00000165879	FRAT1	0	0	0	0	0	0	0	1	0	0	0	0	0	0	1	0	0	0	0
ENSG00000137218	FRS3	0	0	0	0	0	0	0	1	0	1	0	0	0	0	1	0	0	0	0
ENSG00000283228		1	0	1	0	0	0	0	0	0	0	0	0	0	0	0	0	0	0	0
ENSG00000133193	FAM104A	0	0	1	0	0	0	0	0	0	1	0	0	0	0	1	0	0	0	0
ENSG00000166866	MYO1A	0	0	0	0	0	0	0	1	0	0	0	0	0	0	1	0	0	0	0
ENSG00000162980	ARL5A	0	0	1	0	0	0	0	1	0	1	0	0	0	0	1	0	0	0	0
ENSG00000163625	WDFY3	0	0	1	0	0	0	0	1	0	1	0	0	0	0	1	0	0	0	0
ENSG00000089127	OAS1	0	0	1	0	0	0	0	1	0	1	0	0	0	0	1	0	0	0	0
ENSG00000141219	C17orf80	0	0	0	0	0	0	0	1	0	1	0	0	0	0	1	0	0	0	0
ENSG00000033100	CHPF2	0	0	1	0	0	0	0	0	0	1	0	0	0	0	1	0	0	0	0
ENSG00000143858	SYT2	0	0	0	0	0	0	0	1	0	1	0	0	0	0	1	0	0	0	0
ENSG00000139433	GLTP	0	0	1	0	0	0	0	1	0	1	0	0	0	0	1	0	0	0	0
ENSG00000232948	DEFB130A	0	0	0	0	0	0	0	0	0	0	0	0	0	0	0	0	0	0	0
ENSG00000185621	LMLN	0	0	0	0	0	0	0	0	0	1	0	0	0	0	1	0	0	0	0
ENSG00000082014	SMARCD3	0	0	0	0	0	0	0	1	0	1	0	0	0	0	1	0	0	0	0
ENSG00000186867	QRFPR	0	0	1	0	0	0	0	0	0	0	0	0	0	0	0	0	0	0	0
ENSG00000087302	RTRAF	0	0	1	0	0	0	0	1	0	1	0	0	0	0	1	0	0	0	0
ENSG00000179698	WDR97	0	0	0	0	0	0	0	0	0	0	0	0	0	0	0	0	0	0	0
ENSG00000077157	PPP1R12B	0	0	1	0	0	0	0	1	0	1	0	0	0	0	1	0	0	0	0
ENSG00000187959	CPSF4L	0	0	0	0	0	0	0	0	0	1	0	0	0	0	1	0	0	0	0
ENSG00000163141	BNIPL	0	0	0	0	0	0	0	0	0	1	0	0	0	0	1	0	0	0	0
ENSG00000180616	SSTR2	0	0	0	0	0	0	0	1	0	1	0	0	0	0	1	0	0	0	0
ENSG00000102967	DHODH	0	0	0	0	0	0	0	1	0	1	0	0	0	0	1	0	0	0	0
ENSG00000179632	MAF1	0	0	0	0	0	0	0	0	0	1	0	0	0	0	1	0	0	0	0
ENSG00000163377	TAFA4	0	0	0	0	0	0	0	0	0	0	0	0	0	0	0	0	0	0	0
ENSG00000176953	NFATC2IP	0	0	0	0	0	0	0	1	0	1	0	0	0	0	1	0	0	0	0
ENSG00000178882	RFLNA	0	1	1	0	0	0	0	0	0	0	0	0	0	0	0	0	0	0	0
ENSG00000138495	COX17	0	0	1	0	0	0	0	1	0	1	0	0	0	0	1	0	0	0	0
ENSG00000087303	NID2	0	0	0	0	0	0	0	1	0	1	0	0	0	0	1	0	0	0	0
ENSG00000119242	CCDC92	0	0	1	0	0	0	0	1	0	0	0	0	0	0	1	0	0	0	0
ENSG00000171004	HS6ST2	0	0	1	0	0	0	0	0	0	0	0	0	0	0	0	0	0	0	0
ENSG00000121577	POPDC2	0	0	1	0	0	0	0	1	0	1	0	0	0	0	1	0	0	0	0
ENSG00000179526	SHARPIN	0	0	0	0	0	0	0	1	0	1	0	0	0	0	1	0	0	0	0
ENSG00000159685	CHCHD6	0	0	1	0	0	0	0	0	0	1	0	0	0	0	1	0	0	0	0
ENSG00000118113	MMP8	0	0	0	0	0	0	0	1	0	0	0	0	0	0	1	0	0	0	0
ENSG00000181274	FRAT2	0	0	0	0	0	0	0	1	0	1	0	0	0	0	1	0	0	0	0
ENSG00000104805	NUCB1	0	0	1	0	0	0	0	1	0	1	0	0	0	0	1	0	0	0	0
ENSG00000143486	EIF2D	0	0	0	0	0	0	0	1	0	1	0	0	0	0	1	0	0	0	0
ENSG00000132329	RAMP1	0	0	0	0	0	0	0	1	0	0	0	0	0	0	1	0	0	0	0
ENSG00000177076	ACER2	0	0	1	0	0	0	0	0	0	1	0	0	0	0	1	0	0	0	0
ENSG00000184857	TMEM186	0	0	0	0	0	0	0	1	0	1	0	0	0	0	1	0	0	0	0
ENSG00000135912	TTLL4	0	0	0	0	0	0	0	1	0	1	0	0	0	0	1	0	0	0	0
ENSG00000166086	JAM3	0	0	0	0	0	0	0	1	0	1	0	0	0	0	1	0	0	0	0
ENSG00000197653	DNAH10	0	0	0	0	0	0	0	0	0	0	0	0	0	0	0	0	0	0	0
ENSG00000102241	HTATSF1	0	0	1	0	0	0	0	1	0	1	0	0	0	0	1	0	0	0	0
ENSG00000153048	CARHSP1	0	0	1	0	0	0	0	1	0	1	0	0	0	0	1	0	0	0	0
ENSG00000155886	SLC24A2	0	0	1	0	0	0	0	1	0	0	0	0	0	0	1	0	0	0	0
ENSG00000153165	RGPD3	0	0	0	0	0	0	0	0	0	0	0	0	0	0	0	0	0	0	0
ENSG00000100167	SEPTIN3	0	0	1	0	0	0	0	0	0	0	0	0	0	0	0	0	0	0	0
ENSG00000092931	MFSD11	0	0	0	0	0	0	0	0	0	1	0	0	0	0	1	0	0	0	0
ENSG00000266094	RASSF5	0	0	0	0	0	0	0	0	0	1	0	0	0	0	1	0	0	0	0
ENSG00000102243	VGLL1	0	0	1	0	0	0	0	0	0	0	0	0	0	0	0	0	0	0	0
ENSG00000166670	MMP10	0	0	0	0	0	0	0	1	0	0	0	0	0	0	1	0	0	0	0
ENSG00000119865	CNRIP1	0	0	0	0	0	0	0	0	0	1	0	0	0	0	1	0	0	0	0
ENSG00000196611	MMP1	0	0	1	0	0	0	0	1	0	0	0	0	0	0	1	0	0	0	0
ENSG00000140854	KATNB1	0	0	0	0	0	0	0	1	0	1	0	0	0	0	1	0	0	0	0
ENSG00000115956	PLEK	0	0	0	0	0	0	0	1	0	0	0	0	0	0	1	0	0	0	0
ENSG00000160282	FTCD	0	0	1	0	0	0	0	1	0	0	0	0	0	0	1	0	0	0	0
ENSG00000134588	USP26	0	0	0	0	0	0	0	0	0	0	0	0	0	0	0	0	0	0	0
ENSG00000151503	NCAPD3	0	0	1	0	0	0	0	1	0	1	0	0	0	0	1	0	0	0	0
ENSG00000140650	PMM2	0	0	1	0	0	0	0	0	0	1	0	0	0	0	1	0	0	0	0
ENSG00000130948	HSD17B3	0	0	0	0	0	0	0	1	0	1	0	0	0	0	1	0	0	0	0
ENSG00000149968	MMP3	0	0	1	0	0	0	0	1	0	0	0	0	0	0	1	0	0	0	0
ENSG00000179195	ZNF664	0	0	1	0	0	0	0	0	0	1	0	0	0	0	1	0	0	0	0
ENSG00000158571	PFKFB1	0	0	1	0	0	0	0	1	0	1	0	0	0	0	1	0	0	0	0
ENSG00000185189	NRBP2	0	0	0	0	0	0	0	0	0	1	0	0	0	0	1	0	0	0	0
ENSG00000106077	ABHD11	0	0	1	0	0	0	0	1	0	1	0	0	0	0	1	0	0	0	0
ENSG00000139436	GIT2	0	0	0	0	0	0	0	1	0	1	0	0	0	0	1	0	0	0	0
ENSG00000273611	ZNHIT3	0	0	0	0	0	0	0	0	0	0	0	0	0	0	0	0	0	0	0
ENSG00000172782	FADS6	0	0	1	0	0	0	0	0	0	0	0	0	0	0	0	0	0	0	0
ENSG00000215641	TRIM27	1	1	1	0	0	0	0	0	0	0	0	0	0	0	0	0	0	0	0
ENSG00000114670	NEK11	0	0	0	0	0	0	0	1	0	1	0	0	0	0	1	0	0	0	0
ENSG00000161547	SRSF2	0	0	1	0	0	0	0	1	0	1	0	0	0	0	1	0	0	0	0
ENSG00000130958	SLC35D2	0	0	0	0	0	0	0	1	0	1	0	0	0	0	1	0	0	0	0
ENSG00000102245	CD40LG	1	1	1	0	0	1	0	1	0	0	0	0	0	0	1	0	0	0	0
ENSG00000187866	FAM122A	0	0	1	0	0	0	0	0	0	1	0	0	0	0	1	0	0	0	0
ENSG00000047315	POLR2B	0	0	1	0	0	0	0	1	0	1	0	0	0	0	1	0	0	0	0
ENSG00000107242	PIP5K1B	0	0	1	0	0	0	0	0	0	0	0	0	0	0	0	0	0	0	0
ENSG00000183044	ABAT	0	0	0	0	0	0	0	1	0	1	0	0	0	0	1	0	0	0	0
ENSG00000169682	SPNS1	0	0	1	0	0	0	0	0	0	1	0	0	0	0	1	0	0	0	0
ENSG00000158258	CLSTN2	0	0	1	1	0	0	0	1	0	0	0	0	0	0	1	0	0	0	0
ENSG00000267168		0	0	0	0	0	0	0	0	0	0	0	0	0	0	0	0	0	0	0
ENSG00000176605	C14orf177	0	0	0	0	0	0	0	0	0	0	0	0	0	0	0	0	0	0	0
ENSG00000122180	MYOG	0	0	1	0	0	0	0	1	0	0	0	0	0	0	1	0	0	0	0
ENSG00000151502	VPS26B	0	0	1	0	0	0	0	0	0	1	0	0	0	0	1	0	0	0	0
ENSG00000181038	METTL23	0	0	0	0	0	0	0	0	0	1	0	0	0	0	1	0	0	0	0
ENSG00000183434	TFDP3	0	0	0	0	0	0	0	1	0	0	0	0	0	0	1	0	0	0	0
ENSG00000285269		0	0	0	0	0	0	0	0	0	0	0	0	0	0	0	0	0	0	0
ENSG00000182040	USH1G	1	0	1	0	0	0	0	0	0	0	0	0	0	0	0	0	0	0	0
ENSG00000140406	TLNRD1	0	0	0	0	0	0	0	0	0	1	0	0	0	0	1	0	0	0	0
ENSG00000183034	OTOP2	0	0	0	0	0	0	0	0	0	0	0	0	0	0	0	0	0	0	0
ENSG00000117632	STMN1	0	0	1	0	0	0	0	1	0	1	0	0	0	0	1	0	0	0	0
ENSG00000015413	DPEP1	0	0	0	0	0	0	0	1	0	0	0	0	0	0	1	0	0	0	0
ENSG00000072041	SLC6A15	0	0	0	0	0	0	0	1	0	0	0	0	0	0	1	0	0	0	0
ENSG00000163485	ADORA1	0	0	1	0	0	0	0	1	0	0	0	0	0	0	1	0	0	0	0
ENSG00000182938	OTOP3	0	0	0	0	0	0	0	0	0	0	0	0	0	0	0	0	0	0	0
ENSG00000257017	HP	0	0	1	1	0	0	0	0	0	1	0	0	0	0	1	0	0	0	0
ENSG00000065833	ME1	0	0	1	0	0	0	0	1	0	1	0	0	0	0	1	0	0	0	0
ENSG00000151012	SLC7A11	0	0	1	0	0	0	0	1	0	0	0	0	0	0	1	0	0	0	0
ENSG00000155890	TRIM42	0	0	0	0	0	0	0	0	0	0	0	0	0	0	0	0	0	0	0
ENSG00000174371	EXO1	0	0	0	1	0	0	0	1	0	1	0	1	0	0	1	0	1	0	1
ENSG00000276234	TADA2A	0	0	0	0	0	0	0	0	0	0	0	0	0	0	0	0	0	0	0
ENSG00000169188	APEX2	0	0	1	0	0	0	0	1	0	1	0	0	0	0	1	0	0	0	1
ENSG00000109332	UBE2D3	0	0	1	0	0	0	0	1	0	1	0	0	0	0	1	0	0	0	0
ENSG00000135932	CAB39	0	0	1	0	0	0	0	1	0	1	0	0	0	0	1	0	0	0	0
ENSG00000158578	ALAS2	0	0	0	0	0	0	0	1	0	0	0	0	0	0	1	0	0	0	0
ENSG00000156206	CFAP161	0	0	0	0	0	0	0	0	0	0	0	0	0	0	0	0	0	0	0
ENSG00000276482	SLC12A7	0	0	0	0	0	0	0	0	0	0	0	0	0	0	0	0	0	0	0
ENSG00000167523	SPATA33	0	0	0	0	0	0	0	0	0	1	0	0	0	0	1	0	0	0	0
ENSG00000076716	GPC4	0	0	1	0	0	0	0	1	0	1	0	0	0	0	1	0	0	0	0
ENSG00000131165	CHMP1A	0	0	1	0	0	0	0	1	0	1	0	0	0	0	1	0	0	0	0
ENSG00000206526	LINC01556	0	0	0	0	0	0	0	0	0	0	0	0	0	0	0	0	0	0	0
ENSG00000081148	IMPG2	0	0	1	0	0	0	0	1	0	0	0	0	0	0	1	0	0	0	0
ENSG00000163453	IGFBP7	0	0	1	0	0	0	0	0	0	1	0	0	0	0	1	0	0	0	0
ENSG00000163357	DCST1	0	0	1	0	0	0	0	0	0	1	0	0	0	0	1	0	0	0	0
ENSG00000079102	RUNX1T1	0	0	1	0	0	0	0	1	0	0	0	0	0	0	1	0	0	0	0
ENSG00000127152	BCL11B	0	0	0	0	0	0	0	1	0	0	0	0	0	0	1	0	0	0	0
ENSG00000137876	RSL24D1	0	0	1	0	0	0	0	1	0	1	0	0	0	0	1	0	0	0	0
ENSG00000204923	FBXO48	0	0	0	0	0	0	0	0	0	1	0	0	0	0	1	0	0	0	0
ENSG00000067955	CBFB	0	0	0	0	0	0	0	1	0	1	0	0	0	0	1	0	0	0	0
ENSG00000198015	MRPL42	0	0	1	0	0	0	0	1	0	1	0	0	0	0	1	0	0	0	0
ENSG00000163378	EOGT	0	0	0	0	0	0	0	1	0	1	0	0	0	0	1	0	0	0	0
ENSG00000081320	STK17B	0	0	1	0	0	1	0	1	0	1	0	0	0	0	1	0	0	0	0
ENSG00000169260	ZNF311	0	0	0	0	0	0	0	0	0	0	0	0	0	0	0	0	0	0	0
ENSG00000213658	LAT	0	0	0	0	0	0	0	0	0	1	0	0	0	0	1	0	0	0	0
ENSG00000034533	ASTE1	0	0	0	0	0	0	0	1	0	1	0	0	0	0	1	0	0	0	0
ENSG00000171843	MLLT3	0	0	1	0	0	0	0	1	0	1	0	0	0	0	1	0	0	0	0
ENSG00000160013	PTGIR	0	0	1	0	0	0	0	1	0	0	0	0	0	0	1	0	0	0	0
ENSG00000181374	CCL13	1	1	1	0	0	0	0	1	0	0	0	0	0	0	1	0	0	0	0
ENSG00000206525	OR2W1	0	0	1	0	0	0	0	0	0	0	0	0	0	0	0	0	0	0	0
ENSG00000114120	SLC25A36	0	0	1	0	0	0	0	1	0	1	0	0	0	0	1	0	0	0	0
ENSG00000135916	ITM2C	0	0	1	0	0	0	0	1	1	1	0	0	0	0	1	1	0	0	0
ENSG00000136444	RSAD1	0	0	1	0	0	0	0	1	0	1	0	0	0	0	1	0	0	0	0
ENSG00000206524	OR2B3	0	0	1	0	0	0	0	0	0	0	0	0	0	0	0	0	0	0	0
ENSG00000167414	GNG8	0	0	1	0	0	0	0	0	0	0	0	0	0	0	0	0	0	0	0
ENSG00000280688	CEP72	1	1	1	0	0	0	0	0	0	0	0	0	0	0	0	0	0	0	0
ENSG00000101782	RIOK3	0	0	0	0	0	0	0	1	0	1	0	0	0	0	1	0	0	0	0
ENSG00000146250	PRSS35	0	0	1	0	0	0	0	0	0	0	0	0	0	0	0	0	0	0	0
ENSG00000281861	SLC9A3	0	0	0	0	0	0	0	0	0	0	0	0	0	0	0	0	0	0	0
ENSG00000206522	OR2J3	0	0	1	0	0	0	0	0	0	0	0	0	0	0	0	0	0	0	0
ENSG00000281690	ADAMTS12	0	0	0	0	0	0	0	0	0	0	0	0	0	0	0	0	0	0	0
ENSG00000129675	ARHGEF6	0	0	0	0	0	0	0	1	0	1	0	0	0	0	1	0	0	0	0
ENSG00000277161	PIGW	0	0	0	0	0	0	0	0	0	0	0	0	0	0	0	0	0	0	0
ENSG00000277069	RXFP3	0	0	1	0	0	0	0	0	0	0	0	0	0	0	0	0	0	0	0
ENSG00000197892	KIF13B	0	0	0	0	0	0	0	1	0	1	0	0	0	0	1	0	0	0	0
ENSG00000273535	NCR1	1	1	1	0	0	0	0	0	0	0	0	0	0	0	0	0	0	0	0
ENSG00000017260	ATP2C1	0	0	1	0	0	0	0	1	0	1	0	0	0	0	1	0	0	0	0
ENSG00000164307	ERAP1	0	0	0	0	0	0	0	1	0	1	0	0	0	0	1	0	0	0	0
ENSG00000095261	PSMD5	0	0	0	0	0	0	0	1	0	1	0	0	0	0	1	0	0	0	0
ENSG00000084774	CAD	0	0	0	0	0	0	0	1	0	1	0	0	0	0	1	0	0	0	0
ENSG00000235173	HGH1	0	0	0	0	0	0	0	0	0	1	0	0	0	0	1	0	0	0	0
ENSG00000113758	DBN1	0	0	0	0	0	0	0	1	0	1	0	0	0	0	1	0	0	0	0
ENSG00000183066	WBP2NL	0	0	1	0	0	0	0	0	0	0	0	0	0	0	0	0	0	0	0
ENSG00000016391	CHDH	0	0	0	0	0	0	0	0	0	1	0	0	0	0	1	0	0	0	0
ENSG00000147274	RBMX	0	0	1	0	0	0	0	0	0	1	0	0	0	0	1	0	0	0	0
ENSG00000198951	NAGA	0	0	1	0	0	0	0	1	0	1	0	0	0	0	1	0	0	0	0
ENSG00000185324	CDK10	1	1	1	0	0	0	0	1	0	1	0	0	0	0	1	0	0	0	0
ENSG00000272886	DCP1A	0	0	0	0	0	0	0	0	0	1	0	0	0	0	1	0	0	0	0
ENSG00000139437	TCHP	0	0	0	0	0	0	0	0	0	1	0	0	0	0	1	0	0	0	0
ENSG00000185291	IL3RA	0	0	0	0	0	0	0	1	0	0	0	0	0	0	1	0	0	0	0
ENSG00000009307	CSDE1	0	0	1	0	0	0	0	1	0	1	0	0	0	0	1	0	0	0	0
ENSG00000140829	DHX38	0	0	0	0	0	0	0	1	0	1	0	0	0	0	1	0	0	0	0
ENSG00000278259	MYO19	0	0	0	0	0	0	0	0	0	0	0	0	0	0	0	0	0	0	0
ENSG00000104808	DHDH	0	0	0	0	0	0	0	0	0	0	0	0	0	0	0	0	0	0	0
ENSG00000135898	GPR55	0	0	1	0	0	0	0	0	0	0	0	0	0	0	0	0	0	0	0
ENSG00000165495	PKNOX2	0	0	0	0	0	0	0	1	0	0	0	0	0	0	1	0	0	0	0
ENSG00000196338	NLGN3	0	0	0	0	0	0	0	1	0	1	0	0	0	0	1	0	0	0	0
ENSG00000196289	BECN2	0	0	1	0	0	0	0	0	0	0	0	0	0	0	0	0	0	0	0
ENSG00000133055	MYBPH	0	0	0	0	0	0	0	1	0	0	0	0	0	0	1	0	0	0	0
ENSG00000197769	MAP1LC3C	0	0	0	0	0	0	0	1	0	0	0	0	0	0	1	0	0	0	0
ENSG00000118363	SPCS2	0	0	1	0	0	0	0	1	0	1	0	0	0	0	1	0	0	0	0
ENSG00000158006	PAFAH2	0	0	0	0	0	0	0	1	0	1	0	0	0	0	1	0	0	0	0
ENSG00000133048	CHI3L1	0	0	0	0	0	0	0	1	0	1	0	0	0	0	1	0	0	0	0
ENSG00000234746	OR2J2	0	0	1	0	0	0	0	0	0	0	0	0	0	0	0	0	0	0	0
ENSG00000108702	CCL1	1	1	1	0	0	0	0	1	0	0	0	0	0	0	1	0	0	0	0
ENSG00000077264	PAK3	0	0	1	0	0	0	0	1	0	0	0	0	0	0	1	0	0	0	0
ENSG00000167861	HID1	0	0	0	0	0	0	0	0	0	1	0	0	0	0	1	0	0	0	0
ENSG00000119285	HEATR1	0	0	0	0	0	0	0	1	0	1	0	0	0	0	1	0	0	0	0
ENSG00000132716	DCAF8	0	0	1	0	0	0	0	1	0	1	0	0	0	0	1	0	0	0	0
ENSG00000143479	DYRK3	0	0	0	0	0	0	0	1	0	1	0	0	0	0	1	0	0	0	0
ENSG00000169618	PROKR1	1	0	1	0	0	0	0	0	0	0	0	0	0	0	0	0	0	0	0
ENSG00000140830	TXNL4B	0	0	1	0	0	0	0	1	0	1	0	0	0	0	1	0	0	0	0
ENSG00000169621	APLF	1	0	1	0	0	0	0	0	0	1	0	0	0	0	1	0	0	0	0
ENSG00000183833	MAATS1	0	0	0	0	0	0	0	0	0	0	0	0	0	0	0	0	0	0	0
ENSG00000153113	CAST	0	0	0	0	0	0	0	1	0	1	0	0	0	0	1	0	0	0	0
ENSG00000011422	PLAUR	0	0	1	0	0	0	0	1	0	1	0	0	0	0	1	0	0	0	0
ENSG00000175093	SPSB4	0	0	1	0	0	0	0	0	0	0	0	0	0	0	0	0	0	0	0
ENSG00000164054	SHISA5	0	0	1	0	0	0	0	0	0	1	0	0	0	0	1	0	0	0	0
ENSG00000118557	PMFBP1	0	0	0	0	0	0	0	1	0	0	0	0	0	0	1	0	0	0	0
ENSG00000172037	LAMB2	0	0	0	0	0	0	0	1	0	1	0	0	0	0	1	0	0	0	0
ENSG00000090339	ICAM1	0	0	1	0	0	0	0	1	0	1	0	0	0	0	1	0	0	0	0
ENSG00000120833	SOCS2	0	0	1	0	0	0	0	1	0	1	0	0	0	0	1	0	0	0	0
ENSG00000267699		0	0	0	0	0	0	0	0	0	0	0	0	0	0	0	0	0	0	0
ENSG00000105371	ICAM4	0	0	0	0	0	0	0	1	0	0	0	0	0	0	1	0	0	0	0
ENSG00000141642	ELAC1	0	0	1	0	0	0	0	1	0	1	0	0	0	0	1	0	0	0	0
ENSG00000258465		0	0	0	0	0	0	0	0	0	0	0	0	0	0	0	0	0	0	0
ENSG00000105364	MRPL4	0	0	0	0	0	0	0	1	0	1	0	0	0	0	1	0	0	0	0
ENSG00000116977	LGALS8	0	0	1	0	0	0	0	1	0	1	0	0	0	0	1	0	0	0	0
ENSG00000141646	SMAD4	0	0	0	0	0	0	0	1	0	1	0	0	0	0	1	0	0	0	0
ENSG00000261701	HPR	0	0	1	0	0	0	0	0	0	0	0	0	0	0	0	0	0	0	0
ENSG00000121377	TAS2R7	0	0	1	0	0	0	0	1	0	0	0	0	0	0	1	0	0	0	0
ENSG00000129295	LRRC6	0	0	0	0	0	0	0	1	0	1	0	0	0	0	1	0	0	0	0
ENSG00000121314	TAS2R8	0	0	1	0	0	0	0	1	0	0	0	0	0	0	1	0	0	0	0
ENSG00000155893	PXYLP1	0	0	0	0	0	0	0	0	0	1	0	0	0	0	1	0	0	0	0
ENSG00000144852	NR1I2	0	0	0	0	0	1	0	1	0	0	0	0	0	0	1	0	0	0	0
ENSG00000121381	TAS2R9	0	0	1	0	0	0	0	1	0	0	0	0	0	0	1	0	0	0	0
ENSG00000152457	DCLRE1C	0	0	0	0	0	0	0	1	0	1	0	0	0	0	1	0	0	0	1
ENSG00000180287	PLD5	0	0	1	0	0	0	0	0	0	0	0	0	0	0	0	0	0	0	0
ENSG00000114554	PLXNA1	0	0	1	0	0	0	0	1	0	1	0	0	0	0	1	0	0	0	0
ENSG00000164924	YWHAZ	0	0	1	0	0	0	0	1	0	1	0	0	0	0	1	0	0	0	0
ENSG00000145002	FAM86B2	0	0	1	0	0	0	0	0	0	0	0	0	0	0	0	0	0	0	0
ENSG00000162735	PEX19	0	0	0	0	1	0	0	0	0	1	0	0	0	0	1	0	0	0	0
ENSG00000109089	CDR2L	0	0	1	0	0	0	0	1	0	1	0	0	0	0	1	0	0	0	0
ENSG00000077274	CAPN6	0	0	0	0	0	0	0	1	0	0	0	0	0	0	1	0	0	0	0
ENSG00000049283	EPN3	0	0	0	0	0	0	0	0	0	0	0	0	0	0	0	0	0	0	0
ENSG00000273991	LILRB5	1	1	1	0	0	0	0	0	0	0	0	0	0	0	0	0	0	0	0
ENSG00000214324	C3orf56	0	0	0	0	0	0	0	0	0	0	0	0	0	0	0	0	0	0	0
ENSG00000167862	MRPL58	0	0	0	0	0	0	0	1	0	1	0	0	0	0	1	0	0	0	0
ENSG00000285585		0	0	0	0	0	0	0	0	0	0	0	0	0	0	0	0	0	0	0
ENSG00000143443	C1orf56	0	0	0	0	0	0	0	1	0	1	0	0	0	0	1	0	0	0	0
ENSG00000135144	DTX1	0	0	0	0	0	0	0	0	0	0	0	0	0	0	0	0	0	0	0
ENSG00000197622	CDC42SE1	0	0	0	0	0	0	0	1	0	1	0	0	0	0	1	0	0	0	0
ENSG00000239620	PRR20G	0	0	0	0	0	0	0	0	0	0	0	0	0	0	0	0	0	0	0
ENSG00000213190	MLLT11	0	0	0	0	0	0	0	1	0	1	0	0	0	0	1	0	0	0	0
ENSG00000141577	CEP131	0	0	0	0	0	0	0	1	0	1	0	0	0	0	1	0	0	0	0
ENSG00000177311	ZBTB38	0	0	0	0	0	0	0	1	0	1	0	0	0	0	1	0	0	0	0
ENSG00000256537	SMIM10L1	0	0	1	0	0	0	0	0	0	0	0	0	0	0	0	0	0	0	0
ENSG00000255837	TAS2R20	0	0	1	0	0	0	0	0	0	0	0	0	0	0	0	0	0	0	0
ENSG00000212126	TAS2R50	0	0	1	0	0	0	0	0	0	0	0	0	0	0	0	0	0	0	0
ENSG00000134551	PRH2	0	0	0	0	0	0	0	0	0	0	0	0	0	0	0	0	0	0	0
ENSG00000144451	SPAG16	0	0	0	0	0	0	0	1	0	1	0	0	0	0	1	0	0	0	0
ENSG00000256436	TAS2R31	0	0	1	0	0	0	0	0	0	0	0	0	0	0	0	0	0	0	0
ENSG00000256188	TAS2R30	0	0	1	0	0	0	0	0	0	0	0	0	0	0	0	0	0	0	0
ENSG00000196091	MYBPC1	0	0	0	0	0	0	0	1	0	0	0	0	0	0	1	0	0	0	0
ENSG00000160284	SPATC1L	0	0	1	0	0	0	0	0	0	0	0	0	0	0	0	0	0	0	0
ENSG00000111215	PRR4	0	0	0	0	0	0	0	0	0	0	0	0	0	0	0	0	0	0	0
ENSG00000063322	MED29	0	0	0	0	0	0	0	0	0	1	0	0	0	0	1	0	0	0	0
ENSG00000006282	SPATA20	0	0	0	0	0	0	0	0	0	1	0	0	0	0	1	0	0	0	0
ENSG00000121318	TAS2R10	0	0	1	0	0	0	0	1	0	0	0	0	0	0	1	0	0	0	0
ENSG00000255374	TAS2R43	0	0	1	0	0	0	0	0	0	0	0	0	0	0	0	0	0	0	0
ENSG00000275778		0	0	0	0	0	0	0	0	0	0	0	0	0	0	0	0	0	0	0
ENSG00000179832	MROH1	0	0	0	0	0	0	0	0	0	1	0	0	0	0	1	0	0	0	0
ENSG00000226761	TAS2R46	0	0	1	0	0	0	0	0	0	0	0	0	0	0	0	0	0	0	0
ENSG00000212128	TAS2R13	0	0	1	0	0	0	0	1	0	0	0	0	0	0	1	0	0	0	0
ENSG00000178662	CSRNP3	0	0	1	0	0	0	0	1	0	0	0	0	0	0	1	0	0	0	0
ENSG00000254126	CD8B2	0	0	0	0	0	0	0	0	0	0	0	0	0	0	0	0	0	0	0
ENSG00000212124	TAS2R19	0	0	1	0	0	0	0	0	0	0	0	0	0	0	0	0	0	0	0
ENSG00000212127	TAS2R14	0	0	1	0	0	0	0	1	0	0	0	0	0	0	1	0	0	0	0
ENSG00000231887	PRH1	0	0	0	0	0	0	0	0	0	0	0	0	0	0	0	0	0	0	0
ENSG00000158792	SPATA2L	0	0	1	0	0	0	0	1	0	1	0	0	0	0	1	0	0	0	0
ENSG00000181291	TMEM132E	0	0	0	0	0	0	0	0	0	0	0	0	0	0	0	0	0	0	0
ENSG00000174453	VWC2L	0	0	0	0	0	0	0	0	0	0	0	0	0	0	0	0	0	0	0
ENSG00000147003	CLTRN	0	0	0	0	0	0	0	0	0	0	0	0	0	0	0	0	0	0	0
ENSG00000124449	IRGC	0	0	1	0	0	0	0	1	0	0	0	0	0	0	1	0	0	0	0
ENSG00000130234	ACE2	0	0	0	0	0	0	0	1	0	0	0	0	0	0	1	0	0	0	0
ENSG00000163870	TPRA1	0	0	0	0	0	0	0	1	0	1	0	0	0	0	1	0	0	0	0
ENSG00000128641	MYO1B	0	0	0	0	0	0	0	1	0	1	0	0	0	0	1	0	0	0	0
ENSG00000165071	TMEM71	0	0	0	0	0	0	0	0	0	0	0	0	0	0	0	0	0	0	0
ENSG00000165370	GPR101	0	0	0	0	0	0	0	0	0	0	0	0	0	0	0	0	0	0	0
ENSG00000105856	HBP1	1	0	1	0	0	0	0	1	0	0	0	0	0	0	1	0	0	0	0
ENSG00000169239	CA5B	0	0	0	0	0	0	0	1	0	1	0	0	0	0	1	0	0	0	0
ENSG00000180901	KCTD2	0	0	0	0	0	0	0	1	0	1	0	0	0	0	1	0	0	0	0
ENSG00000285602		0	0	0	0	0	0	0	0	0	0	0	0	0	0	0	0	0	0	0
ENSG00000231738	TSPAN19	0	0	0	0	0	0	0	0	0	0	0	0	0	0	0	0	0	0	0
ENSG00000167863	ATP5PD	0	0	1	0	0	0	0	1	0	1	0	0	0	0	1	0	0	0	0
ENSG00000165059	PRKACG	0	0	0	0	0	0	0	1	0	0	0	0	0	0	1	0	0	0	0
ENSG00000102921	N4BP1	0	0	0	0	0	0	0	1	0	1	0	0	0	0	1	0	0	0	0
ENSG00000152455	SUV39H2	0	0	0	0	0	0	0	1	0	1	0	0	0	0	1	0	0	0	0
ENSG00000082701	GSK3B	1	0	1	0	0	0	0	1	0	1	0	0	0	0	1	0	0	0	0
ENSG00000120889	TNFRSF10B	0	0	0	0	0	0	0	1	0	1	0	0	0	0	1	0	0	1	0
ENSG00000087088	BAX	0	0	1	0	0	1	0	1	0	1	0	1	0	0	1	0	1	1	0
ENSG00000172209	GPR22	0	0	1	0	0	0	0	1	0	0	0	0	0	0	1	0	0	0	0
ENSG00000135929	CYP27A1	0	0	1	0	0	0	0	1	0	1	0	0	0	0	1	0	0	0	0
ENSG00000169372	CRADD	0	0	0	0	0	0	0	1	0	1	0	0	0	0	1	0	0	1	0
ENSG00000164597	COG5	0	0	0	0	0	0	0	1	0	0	0	0	0	0	1	0	0	0	0
ENSG00000136449	MYCBPAP	0	0	0	0	0	0	0	0	0	1	0	0	0	0	1	0	0	0	0
ENSG00000281919	SLC45A2	1	0	1	0	0	0	0	0	0	0	0	0	0	0	0	0	0	0	0
ENSG00000165215	CLDN3	0	0	0	0	0	0	0	1	0	0	0	0	0	0	1	0	0	0	0
ENSG00000147257	GPC3	0	0	1	0	0	0	0	1	0	0	0	0	0	0	1	0	0	0	0
ENSG00000189143	CLDN4	0	0	1	0	0	0	0	1	0	0	0	0	0	0	1	0	0	0	0
ENSG00000156925	ZIC3	0	0	0	0	0	0	0	1	0	0	0	0	0	0	1	0	0	0	0
ENSG00000187741	FANCA	0	0	0	0	0	0	0	1	0	1	0	0	0	0	1	0	0	0	1
ENSG00000134020	PEBP4	0	0	0	0	0	0	0	0	0	0	0	0	0	0	0	0	0	0	0
ENSG00000111344	RASAL1	0	0	0	0	0	0	0	1	0	0	0	0	0	0	1	0	0	0	0
ENSG00000168229	PTGDR	0	0	1	0	0	1	0	1	0	0	0	0	0	0	1	0	0	0	0
ENSG00000008853	RHOBTB2	0	0	1	0	0	0	0	1	0	1	0	0	0	0	1	0	0	0	0
ENSG00000169562	GJB1	0	0	1	0	0	0	0	1	0	0	0	0	0	0	1	0	0	0	0
ENSG00000264813		0	0	0	0	0	0	0	0	0	0	0	0	0	0	0	0	0	0	0
ENSG00000162231	NXF1	0	0	1	0	0	0	0	0	0	1	0	0	0	0	1	0	0	0	0
ENSG00000129682	FGF13	0	0	0	0	0	0	0	1	0	0	0	0	0	0	1	0	0	0	0
ENSG00000278173	NLRP7	0	0	0	0	0	0	0	0	0	0	0	0	0	0	0	0	0	0	0
ENSG00000177352	CCDC71	0	0	1	0	0	0	0	0	0	1	0	0	0	0	1	0	0	0	0
ENSG00000159640	ACE	0	0	0	1	0	0	0	1	0	1	0	0	0	0	1	0	0	0	0
ENSG00000075790	BCAP29	1	1	1	0	0	0	0	1	0	0	0	0	0	0	1	0	0	0	0
ENSG00000162889	MAPKAPK2	0	0	1	0	0	0	0	1	0	1	0	0	0	0	1	0	0	0	0
ENSG00000179388	EGR3	0	0	0	0	0	0	0	1	0	1	0	0	0	0	1	0	0	0	0
ENSG00000238269	PAGE2B	0	0	0	0	0	0	0	0	0	0	0	0	0	0	0	0	0	0	0
ENSG00000185909	KLHDC8B	0	0	0	0	0	0	0	0	0	1	0	0	0	0	1	0	0	0	0
ENSG00000170190	SLC16A5	0	0	0	0	0	0	0	1	0	1	0	0	0	0	1	0	0	0	0
ENSG00000273238	TMEM271	0	0	0	0	0	0	0	0	0	0	0	0	0	0	0	0	0	0	0
ENSG00000104413	ESRP1	0	0	0	0	0	0	0	1	0	0	0	0	0	0	1	0	0	0	0
ENSG00000173401	GLIPR1L1	0	0	1	0	0	0	0	0	0	1	0	0	0	0	1	0	0	0	0
ENSG00000167962	ZNF598	0	0	0	0	0	0	0	0	0	1	0	0	0	0	1	0	0	0	0
ENSG00000198821	CD247	0	0	0	0	0	0	0	1	0	0	0	0	0	0	1	0	0	0	0
ENSG00000119139	TJP2	0	0	0	0	0	0	0	1	0	1	0	0	0	0	1	0	0	0	0
ENSG00000075399	VPS9D1	0	0	0	0	0	0	0	1	0	1	0	0	0	0	1	0	0	0	0
ENSG00000260428	SCX	0	0	0	0	0	0	0	0	0	0	0	0	0	0	0	0	0	0	0
ENSG00000180881	CAPS2	0	0	0	0	0	0	0	0	0	1	0	0	0	0	1	0	0	0	0
ENSG00000258984	UBE2F-SCLY	0	0	1	0	0	0	0	0	0	0	0	0	0	0	0	0	0	0	0
ENSG00000261236	BOP1	0	0	0	0	0	0	0	0	0	0	0	0	0	0	0	0	0	0	0
ENSG00000123064	DDX54	0	0	1	0	0	0	0	1	0	1	0	0	0	0	1	0	0	0	0
ENSG00000138092	CENPO	0	0	0	0	0	0	0	1	0	1	0	0	0	0	1	0	0	0	0
ENSG00000225973	PIGBOS1	0	0	0	0	0	0	0	0	0	0	0	0	0	0	0	0	0	0	0
ENSG00000288558		1	1	1	0	0	0	0	0	0	0	0	0	0	0	0	0	0	0	0
ENSG00000158805	ZNF276	0	0	0	0	0	0	0	1	0	1	0	0	0	0	1	0	0	0	0
ENSG00000069943	PIGB	0	0	1	0	0	0	0	1	0	1	0	0	0	0	1	0	0	0	0
ENSG00000184182	UBE2F	0	0	1	0	0	0	0	0	0	1	0	0	0	0	1	0	0	0	0
ENSG00000181450	ZNF678	0	0	1	0	0	0	0	0	0	1	0	0	0	0	1	0	0	0	0
ENSG00000184924	PTRHD1	0	0	0	0	0	0	0	0	0	1	0	0	0	0	1	0	0	0	0
ENSG00000105865	DUS4L	1	1	1	0	0	0	0	1	0	0	0	0	0	0	1	0	0	0	0
ENSG00000138031	ADCY3	0	0	0	0	0	0	0	1	0	1	0	0	0	0	1	0	0	0	0
ENSG00000261652	C15orf65	0	0	1	0	0	0	0	0	0	1	0	0	0	0	1	0	0	0	0
ENSG00000102924	CBLN1	0	0	0	0	0	0	0	1	0	0	0	0	0	0	1	0	0	0	0
ENSG00000013441	CLK1	0	0	0	0	0	0	0	1	0	1	0	0	0	0	1	0	0	0	0
ENSG00000144744	UBA3	0	0	1	0	0	0	0	1	0	1	0	0	0	0	1	0	0	0	0
ENSG00000186710	CFAP73	0	0	1	0	0	0	0	0	0	1	0	0	0	0	1	0	0	0	0
ENSG00000069974	RAB27A	0	0	0	0	0	0	0	1	0	1	0	0	0	0	1	0	0	0	0
ENSG00000160285	LSS	0	0	0	0	0	0	0	0	0	0	0	0	0	0	0	0	0	0	0
ENSG00000143740	SNAP47	0	0	1	0	0	0	0	0	0	1	0	0	0	0	1	0	0	0	0
ENSG00000220550	OR10C1	0	0	1	0	0	0	0	0	0	0	0	0	0	0	0	0	0	0	0
ENSG00000206517	OR11A1	0	0	0	0	0	0	0	0	0	0	0	0	0	0	0	0	0	0	0
ENSG00000146205	ANO7	0	0	1	0	0	0	0	0	0	1	0	0	0	0	1	0	0	0	0
ENSG00000155903	RASA2	0	0	0	0	0	0	0	1	0	1	0	0	0	0	1	0	0	0	0
ENSG00000081692	JMJD4	0	0	0	0	0	0	0	1	0	1	0	0	0	0	1	0	0	0	0
ENSG00000142973	CYP4B1	0	0	1	0	0	0	0	1	0	0	0	0	0	0	1	0	0	0	0
ENSG00000152128	TMEM163	0	0	0	0	0	0	0	0	0	0	0	0	0	0	0	0	0	0	0
ENSG00000240344	PPIL3	0	0	1	0	0	0	0	0	0	1	0	0	0	0	1	0	0	0	0
ENSG00000144730	IL17RD	0	0	0	0	0	0	0	0	0	1	0	0	0	0	1	0	0	0	0
ENSG00000139405	RITA1	0	0	0	0	0	0	0	1	0	1	0	0	0	0	1	0	0	0	0
ENSG00000077279	DCX	0	0	0	0	0	0	0	1	0	0	0	0	0	0	1	0	0	0	0
ENSG00000260916	CCPG1	0	0	1	0	0	0	0	0	0	1	0	0	0	0	1	0	0	0	0
ENSG00000136040	PLXNC1	0	0	1	0	0	0	0	1	0	1	0	0	0	0	1	0	0	0	0
ENSG00000144747	TMF1	0	0	1	0	0	0	0	1	0	1	0	0	0	0	1	0	0	0	0
ENSG00000104938	CLEC4M	0	0	0	0	0	0	0	1	0	0	0	0	0	0	1	0	0	0	0
ENSG00000234068	PAGE2	0	0	0	0	0	0	0	0	0	0	0	0	0	0	0	0	0	0	0
ENSG00000182518	FAM104B	0	0	1	0	0	0	0	0	0	1	0	0	0	0	1	0	0	0	0
ENSG00000176358	TAC4	0	0	0	0	0	0	0	0	0	0	0	0	0	0	0	0	0	0	0
ENSG00000150995	ITPR1	0	0	1	0	0	0	0	1	0	1	0	0	0	0	1	0	0	0	0
ENSG00000171564	FGB	0	0	0	0	0	0	0	1	0	0	0	0	0	0	1	0	0	0	0
ENSG00000133640	LRRIQ1	0	0	0	0	0	0	0	0	0	0	0	0	0	0	0	0	0	0	0
ENSG00000173588	CEP83	0	0	1	0	0	0	0	1	0	1	0	0	0	0	1	0	0	0	0
ENSG00000256061	DNAAF4	0	0	0	0	0	0	0	0	0	1	0	0	0	0	1	0	0	0	0
ENSG00000133063	CHIT1	0	0	0	1	0	0	0	1	0	0	0	0	0	0	1	0	0	0	0
ENSG00000196498	NCOR2	0	0	0	0	0	0	0	1	0	1	0	0	0	0	1	0	0	0	0
ENSG00000108813	DLX4	0	0	0	0	0	0	0	1	0	0	0	0	0	0	1	0	0	0	0
ENSG00000163666	HESX1	0	0	1	0	0	0	0	1	0	0	0	0	0	0	1	0	0	0	0
ENSG00000236980	C3orf84	0	0	0	0	0	0	0	0	0	0	0	0	0	0	0	0	0	0	0
ENSG00000261150	EPPK1	0	0	0	0	0	0	0	0	0	0	0	0	0	0	0	0	0	0	0
ENSG00000165060	FXN	0	0	1	0	0	0	0	1	0	1	0	0	0	0	1	0	0	0	0
ENSG00000256045	MTRNR2L10	0	0	0	0	0	0	0	0	0	0	0	0	0	0	0	0	0	0	0
ENSG00000166881	NEMP1	0	0	1	0	0	0	0	1	0	1	0	1	0	0	1	0	1	0	0
ENSG00000119048	UBE2B	0	0	1	0	0	0	0	1	0	1	0	0	0	0	1	0	0	0	0
ENSG00000179604	CDC42EP4	0	0	0	0	0	0	0	1	0	1	0	0	0	0	1	0	0	0	0
ENSG00000186815	TPCN1	0	0	0	0	0	0	0	1	0	1	0	0	0	0	1	0	0	0	0
ENSG00000165171	METTL27	0	0	0	0	0	0	0	0	0	1	0	0	0	0	1	0	0	0	0
ENSG00000185664	PMEL	0	0	1	0	0	0	0	1	0	1	0	0	0	0	1	0	0	0	0
ENSG00000154099	DNAAF1	0	0	0	0	0	0	0	1	0	0	0	0	0	0	1	0	0	0	0
ENSG00000203952	CCDC160	0	0	0	0	0	0	0	0	0	0	0	0	0	0	0	0	0	0	0
ENSG00000275368	TCTE3	0	0	1	0	0	0	0	0	0	0	0	0	0	0	0	0	0	0	0
ENSG00000149547	EI24	0	0	1	0	0	0	0	1	0	1	0	0	0	0	1	0	0	0	0
ENSG00000125354	SEPTIN6	0	0	0	0	0	0	0	1	0	1	0	0	0	0	1	0	0	0	0
ENSG00000285130		0	0	1	0	0	0	0	0	0	0	0	0	0	0	0	0	0	0	0
ENSG00000173421	CCDC36	0	0	0	0	0	0	0	0	0	1	0	0	0	0	1	0	0	0	0
ENSG00000180318	ALX1	0	0	0	0	0	0	0	1	0	0	0	0	0	0	1	0	0	0	0
ENSG00000125384	PTGER2	0	0	1	0	0	1	0	1	0	0	0	0	0	0	1	0	0	0	0
ENSG00000138411	HECW2	0	0	1	0	0	0	0	0	0	1	0	0	0	0	1	0	0	0	0
ENSG00000237190	CDKN2AIPNL	0	0	1	0	0	0	0	0	0	1	0	0	0	0	1	0	0	0	0
ENSG00000125449	ARMC7	0	0	0	0	0	0	0	1	0	1	0	0	0	0	1	0	0	0	0
ENSG00000158008	EXTL1	0	0	0	0	0	0	0	1	0	0	0	0	0	0	1	0	0	0	0
ENSG00000087266	SH3BP2	0	0	0	0	0	0	0	1	0	1	0	0	0	0	1	0	0	0	0
ENSG00000140955	ADAD2	0	0	0	0	0	0	0	0	0	0	0	0	0	0	0	0	0	0	0
ENSG00000125458	NT5C	0	0	0	0	0	0	0	1	0	1	0	0	0	0	1	0	0	0	0
ENSG00000132330	SCLY	0	0	0	0	0	0	0	0	0	1	0	0	0	0	1	0	0	0	0
ENSG00000115592	PRKAG3	0	0	1	0	0	0	0	0	0	0	0	0	0	0	0	0	0	0	0
ENSG00000175877	TMEM270	0	0	0	0	0	0	0	0	0	0	0	0	0	0	0	0	0	0	0
ENSG00000117906	RCN2	0	0	1	0	0	0	0	1	0	1	0	0	0	0	1	0	0	0	0
ENSG00000142224	IL19	0	0	1	0	0	0	0	1	0	0	0	0	0	0	1	0	0	0	0
ENSG00000129292	PHF20L1	0	0	1	0	0	0	0	1	0	1	0	0	0	0	1	0	0	0	0
ENSG00000087301	TXNDC16	0	0	0	0	0	0	0	0	0	1	0	0	0	0	1	0	0	0	0
ENSG00000103168	TAF1C	0	0	0	0	0	0	0	1	0	1	0	0	0	0	1	0	0	0	0
ENSG00000136634	IL10	0	0	1	1	0	0	0	1	0	0	0	0	0	0	1	0	0	0	0
ENSG00000101981	F9	0	0	0	0	0	0	0	1	0	0	0	0	0	0	1	0	0	0	0
ENSG00000198774	RASSF9	0	0	1	0	0	0	0	1	0	0	0	0	0	0	1	0	0	0	0
ENSG00000158014	SLC30A2	0	0	0	0	0	0	0	0	0	0	0	0	0	0	0	0	0	0	0
ENSG00000107745	MICU1	0	0	1	0	0	0	0	1	0	1	0	0	0	0	1	0	0	0	0
ENSG00000156531	PHF6	0	0	1	0	0	0	0	0	0	1	0	0	0	0	1	0	0	0	0
ENSG00000175426	PCSK1	0	0	0	1	0	0	0	1	0	1	0	0	0	0	1	0	0	0	0
ENSG00000123374	CDK2	0	0	0	0	0	0	0	1	0	1	0	0	0	0	1	0	0	0	0
ENSG00000285558		0	0	0	0	0	0	0	0	0	0	0	0	0	0	0	0	0	0	0
ENSG00000114124	GRK7	0	0	0	0	0	0	0	0	0	0	0	0	0	0	0	0	0	0	0
ENSG00000166578	IQCD	0	0	0	0	0	0	0	0	0	1	0	0	0	0	1	0	0	0	0
ENSG00000114125	RNF7	0	0	1	0	0	0	0	1	0	1	0	0	0	0	1	0	0	0	0
ENSG00000175697	GPR156	0	0	0	0	0	0	0	0	0	0	0	0	0	0	0	0	0	0	0
ENSG00000185888	PRSS38	0	0	1	0	0	0	0	0	0	0	0	0	0	0	0	0	0	0	0
ENSG00000260802	SERTM2	0	0	0	0	0	0	0	0	0	0	0	0	0	0	0	0	0	0	0
ENSG00000163428	LRRC58	0	0	1	0	0	0	0	0	0	1	0	0	0	0	1	0	0	0	0
ENSG00000133636	NTS	0	0	0	0	0	0	0	1	0	0	0	0	0	0	1	0	0	0	0
ENSG00000118985	ELL2	0	0	1	0	0	0	0	1	0	1	0	0	0	0	1	0	0	0	0
ENSG00000173826	KCNH6	0	0	1	0	0	0	0	1	0	0	0	0	0	0	1	0	0	0	0
ENSG00000277060	NLRP2	0	0	0	0	0	0	0	0	0	0	0	0	0	0	0	0	0	0	0
ENSG00000126464	PRR12	0	0	1	0	0	0	0	0	0	1	0	0	0	0	1	0	0	0	0
ENSG00000135736	CCDC102A	0	0	1	0	0	0	0	0	0	1	0	0	0	0	1	0	0	0	0
ENSG00000069849	ATP1B3	0	0	1	0	0	0	0	1	0	1	0	0	0	0	1	0	0	0	0
ENSG00000073111	MCM2	0	0	1	0	0	0	0	1	0	1	0	0	0	0	1	0	0	0	0
ENSG00000163430	FSTL1	0	0	0	0	0	0	0	1	0	1	0	0	0	0	1	0	0	0	0
ENSG00000161652	IZUMO2	0	0	0	0	0	0	0	0	0	0	0	0	0	0	0	0	0	0	0
ENSG00000115596	WNT6	0	0	0	0	0	0	0	1	0	0	0	0	0	0	1	0	0	0	0
ENSG00000277751	LILRB2	1	1	1	0	0	0	0	0	0	0	0	0	0	0	0	0	0	0	0
ENSG00000134910	STT3A	0	0	0	0	0	0	0	1	0	1	0	0	0	0	1	0	0	0	0
ENSG00000004700	RECQL	0	0	0	0	0	0	0	1	0	1	0	0	0	0	1	0	0	0	1
ENSG00000213079	SCAF8	0	0	1	0	0	0	0	1	0	1	0	0	0	0	1	0	0	0	0
ENSG00000158639	PAGE5	0	0	0	0	0	0	0	0	0	0	0	0	0	0	0	0	0	0	0
ENSG00000266027	MSH5-SAPCD1	1	1	1	0	0	0	0	0	0	0	0	0	0	0	0	0	0	0	0
ENSG00000103018	CYB5B	0	0	1	0	0	0	0	1	0	1	0	0	0	0	1	0	0	0	0
ENSG00000204991	SPIRE2	0	0	1	0	0	0	0	0	0	1	0	0	0	0	1	0	0	0	0
ENSG00000069188	SDK2	0	0	0	0	0	0	0	1	0	1	0	0	0	0	1	0	0	0	0
ENSG00000205629	LCMT1	0	0	1	0	0	0	0	1	0	1	0	0	0	0	1	0	0	0	0
ENSG00000254553		0	1	1	0	0	0	0	0	0	0	0	0	0	0	0	0	0	0	0
ENSG00000162236	STX5	0	0	1	0	0	0	0	1	0	1	0	0	0	0	1	0	0	0	0
ENSG00000273274	ZBTB8B	0	1	1	0	0	0	0	0	0	0	0	0	0	0	0	0	0	0	0
ENSG00000204279	PAGE3	0	0	0	0	0	0	0	0	0	0	0	0	0	0	0	0	0	0	0
ENSG00000160062	ZBTB8A	0	0	1	0	0	0	0	0	0	1	0	0	0	0	1	0	0	0	0
ENSG00000183576	SETD3	0	0	1	0	0	0	0	1	0	1	0	0	0	0	1	0	0	0	0
ENSG00000176261	ZBTB8OS	0	0	1	0	0	0	0	0	0	1	0	0	0	0	1	0	0	0	0
ENSG00000167302	TEPSIN	0	0	0	0	0	0	0	0	0	1	0	0	0	0	1	0	0	0	0
ENSG00000089041	P2RX7	0	0	1	0	0	0	0	1	0	1	0	0	0	0	1	0	0	0	0
ENSG00000138376	BARD1	0	0	0	0	0	0	0	1	0	1	0	0	0	0	1	0	0	0	0
ENSG00000227074	SAPCD1	1	1	1	0	0	0	0	0	0	0	0	0	0	0	0	0	0	0	0
ENSG00000068745	IP6K2	0	0	0	0	0	0	0	1	0	1	0	0	0	0	1	0	0	0	0
ENSG00000135925	WNT10A	0	0	0	0	0	0	0	0	0	0	0	0	0	0	0	0	0	0	0
ENSG00000169718	DUS1L	0	0	0	0	0	0	0	1	0	1	0	0	0	0	1	0	0	0	0
ENSG00000029639	TFB1M	0	0	1	0	0	0	0	1	0	1	0	0	0	0	1	0	0	0	0
ENSG00000143162	CREG1	0	0	1	0	0	0	0	1	0	1	0	0	0	0	1	0	0	0	0
ENSG00000073060	SCARB1	0	0	1	0	0	0	0	1	0	1	0	0	0	0	1	0	0	0	0
ENSG00000064195	DLX3	0	0	0	0	0	0	0	0	0	0	0	0	0	0	0	0	0	0	0
ENSG00000230293	MSH5	1	1	1	0	0	0	0	0	0	0	0	0	0	0	0	0	0	0	1
ENSG00000165704	HPRT1	0	0	1	0	0	0	0	1	0	1	0	0	0	0	1	0	0	0	0
ENSG00000149557	FEZ1	0	0	1	0	0	0	0	1	0	1	0	0	0	0	1	0	0	0	0
ENSG00000115170	ACVR1	0	0	0	0	0	0	0	1	0	1	0	0	0	0	1	0	0	0	0
ENSG00000224877	NDUFAF8	0	0	0	0	0	0	0	0	0	1	0	0	0	0	1	0	0	0	0
ENSG00000065518	NDUFB4	0	0	1	0	0	0	0	1	0	1	0	0	0	0	1	0	0	0	0
ENSG00000133256	PDE6B	0	0	0	0	0	0	0	1	0	1	0	0	0	0	1	0	0	0	0
ENSG00000166886	NAB2	0	0	1	0	0	0	0	1	0	1	0	0	0	0	1	0	0	0	0
ENSG00000146426	TIAM2	0	0	0	0	0	0	0	0	0	1	0	0	0	0	1	0	0	0	0
ENSG00000206516	OR2H1	0	0	1	0	0	0	0	0	0	0	0	0	0	0	0	0	0	0	0
ENSG00000182050	MGAT4C	1	1	1	0	0	0	0	1	0	0	0	0	0	0	1	0	0	0	0
ENSG00000206515	MAS1L	0	0	1	0	0	0	0	0	0	0	0	0	0	0	0	0	0	0	0
ENSG00000157637	SLC38A10	0	0	0	0	0	0	0	1	0	1	0	0	0	0	1	0	0	0	0
ENSG00000166888	STAT6	0	0	1	0	0	0	0	1	0	1	0	0	0	0	1	0	0	0	0
ENSG00000149554	CHEK1	0	0	0	0	1	0	0	1	0	1	0	1	0	0	1	0	1	0	1
ENSG00000239388	ASB14	0	0	0	0	0	0	0	0	0	1	0	0	0	0	1	0	0	0	0
ENSG00000171450	CDK5R2	0	0	0	0	0	0	0	1	0	0	0	0	0	0	1	0	0	0	0
ENSG00000114631	PODXL2	0	0	0	0	0	0	0	1	0	1	0	0	0	0	1	0	0	0	0
ENSG00000157500	APPL1	0	0	0	0	0	0	0	1	0	1	0	0	0	0	1	0	0	0	0
ENSG00000205133	TRIQK	0	0	0	0	0	0	0	0	0	1	0	0	0	0	1	0	0	0	0
ENSG00000159618	ADGRG5	0	0	0	0	0	0	0	0	0	0	0	0	0	0	0	0	0	0	0
ENSG00000113924	HGD	0	0	0	0	0	0	0	1	0	0	0	0	0	0	1	0	0	0	0
ENSG00000114626	ABTB1	0	0	0	0	0	0	0	0	0	1	0	0	0	0	1	0	0	0	0
ENSG00000135124	P2RX4	0	0	1	0	0	0	0	1	0	1	0	0	0	0	1	0	0	0	0
ENSG00000277177	LILRA6	1	1	1	0	0	0	0	0	0	0	0	0	0	0	0	0	0	0	0
ENSG00000163497	FEV	0	0	0	0	0	0	0	1	1	0	0	0	0	0	1	1	0	0	0
ENSG00000180998	GPR137C	0	0	1	0	0	0	0	0	0	1	0	0	0	0	1	0	0	0	0
ENSG00000172345	STARD5	0	0	0	0	0	0	0	1	0	1	0	0	0	0	1	0	0	0	0
ENSG00000158022	TRIM63	0	0	0	0	0	0	0	0	0	0	0	0	0	0	0	0	0	0	0
ENSG00000102908	NFAT5	0	0	1	0	0	0	0	1	0	1	0	0	0	0	1	0	0	0	0
ENSG00000108604	SMARCD2	0	0	0	0	0	0	0	1	0	1	0	0	0	0	1	0	0	0	0
ENSG00000258839	MC1R	0	0	1	0	0	0	0	0	0	1	0	0	0	0	1	0	0	0	0
ENSG00000103375	AQP8	0	0	0	0	0	0	0	1	0	0	0	0	0	0	1	0	0	0	0
ENSG00000172349	IL16	0	0	1	0	0	0	0	1	0	1	0	0	0	0	1	0	0	0	0
ENSG00000177096	PHETA2	0	0	0	0	0	0	0	0	0	1	0	0	0	0	1	0	0	0	0
ENSG00000156508	EEF1A1	0	0	1	0	0	0	0	1	0	1	0	0	0	0	1	0	0	0	0
ENSG00000141002	TCF25	0	0	0	0	0	0	0	1	0	1	0	0	0	0	1	0	0	0	0
ENSG00000134940	ACRV1	0	0	0	0	0	0	0	1	0	0	0	0	0	0	1	0	0	0	0
ENSG00000175087	PDIK1L	0	0	1	0	1	0	0	0	0	1	0	0	0	0	1	0	0	0	0
ENSG00000143816	WNT9A	0	0	0	0	0	0	0	0	0	0	0	0	0	0	0	0	0	0	0
ENSG00000183172	SMDT1	1	1	1	0	0	0	0	0	0	0	0	0	0	0	0	0	0	0	0
ENSG00000154342	WNT3A	0	0	0	0	0	0	0	0	0	0	0	0	0	0	0	0	0	0	0
ENSG00000197245	FAM110D	0	0	1	0	0	0	0	1	0	0	0	0	0	0	1	0	0	0	0
ENSG00000282872	C1orf232	0	0	0	0	0	0	0	0	0	0	0	0	0	0	0	0	0	0	0
ENSG00000166152	C16orf78	0	0	0	0	0	0	0	0	0	0	0	0	0	0	0	0	0	0	0
ENSG00000187808	SOWAHD	0	0	1	0	0	0	0	0	0	0	0	0	0	0	0	0	0	0	0
ENSG00000170965	PLAC1	0	0	0	0	0	0	0	1	0	0	0	0	0	0	1	0	0	0	0
ENSG00000184983	NDUFA6	1	1	1	0	0	0	0	1	0	0	0	0	0	0	1	0	0	0	0
ENSG00000180481	GLIPR1L2	0	0	0	0	0	0	0	0	0	1	0	0	0	0	1	0	0	0	0
ENSG00000105771	SMG9	0	0	0	0	0	0	0	1	0	1	0	0	0	0	1	0	0	0	0
ENSG00000171217	CLDN20	0	0	0	0	0	0	0	0	0	0	0	0	0	0	0	0	0	0	0
ENSG00000142684	ZNF593	0	0	0	0	0	0	0	1	0	1	0	0	0	0	1	0	0	0	0
ENSG00000168418	KCNG4	0	0	0	0	0	0	0	0	0	0	0	0	0	0	0	0	0	0	0
ENSG00000236782		0	0	0	0	0	0	0	0	0	0	0	0	0	0	0	0	0	0	0
ENSG00000163499	CRYBA2	0	0	0	0	0	0	0	1	0	0	0	0	0	0	1	0	0	0	0
ENSG00000198918	RPL39	0	0	1	0	0	0	0	0	0	1	0	0	0	0	1	0	0	0	0
ENSG00000114861	FOXP1	0	0	0	0	0	0	0	0	0	1	0	0	0	0	1	0	0	0	0
ENSG00000103175	WFDC1	0	0	0	0	0	0	0	1	0	0	0	0	0	0	1	0	0	0	0
ENSG00000121350	PYROXD1	0	0	0	0	0	0	0	1	0	1	0	0	0	0	1	0	0	0	0
ENSG00000175792	RUVBL1	0	0	1	0	0	0	0	1	0	0	0	0	0	0	1	0	0	0	0
ENSG00000198211		0	0	1	0	0	0	0	0	0	0	0	0	0	0	0	0	0	0	0
ENSG00000186136	TAS2R42	0	0	1	0	0	0	0	0	0	0	0	0	0	0	0	0	0	0	0
ENSG00000282013	RPH3AL	1	1	1	0	0	0	0	0	0	0	0	0	0	0	0	0	0	0	0
ENSG00000258947	TUBB3	0	0	1	0	0	0	0	0	0	1	0	0	0	0	1	0	0	0	0
ENSG00000144746	ARL6IP5	0	0	1	0	0	0	0	1	0	1	0	0	0	0	1	0	0	0	0
ENSG00000197870	PRB3	0	0	0	0	0	0	0	0	0	0	0	0	0	0	0	0	0	0	0
ENSG00000100197	CYP2D6	1	1	1	0	0	0	0	0	0	0	0	0	0	0	0	0	0	0	0
ENSG00000230657	PRB4	0	0	0	0	0	0	0	1	0	0	0	0	0	0	1	0	0	0	0
ENSG00000125351	UPF3B	0	0	1	0	0	0	0	1	0	1	0	0	0	0	1	0	0	0	0
ENSG00000187601	MAGEH1	0	0	0	0	0	0	0	1	0	1	0	0	0	0	1	0	0	0	0
ENSG00000142459	EVI5L	0	0	1	0	0	0	0	0	0	1	0	0	0	0	1	0	0	0	0
ENSG00000247746	USP51	0	0	0	0	0	0	0	0	0	1	0	0	0	0	1	0	0	0	0
ENSG00000165637	VDAC2	0	0	1	0	0	0	0	1	1	1	0	0	0	0	1	1	0	0	0
ENSG00000159388	BTG2	0	0	1	0	0	0	0	1	0	1	0	0	0	0	1	0	0	0	0
ENSG00000064270	ATP2C2	0	0	0	0	0	0	0	1	0	0	0	0	0	0	1	0	0	0	0
ENSG00000058262	SEC61A1	0	0	1	0	0	0	0	1	0	1	0	0	0	0	1	0	0	0	0
ENSG00000189299	FOXR2	0	0	0	0	0	0	0	0	0	0	0	0	0	0	0	0	0	0	0
ENSG00000119403	PHF19	0	0	1	0	0	0	0	0	0	1	0	0	0	0	1	0	0	0	0
ENSG00000181378	CFAP65	0	0	0	0	0	0	0	0	0	0	0	0	0	0	0	0	0	0	0
ENSG00000122176	FMOD	0	0	0	0	0	0	0	1	0	0	0	0	0	0	1	0	0	0	0
ENSG00000187021	PNLIPRP1	0	0	0	0	0	0	0	1	0	0	0	0	0	0	1	0	0	0	0
ENSG00000150991	UBC	0	0	0	0	0	0	0	1	0	1	0	0	0	0	1	0	0	0	0
ENSG00000187715	KBTBD12	0	0	0	0	0	0	0	0	0	0	0	0	0	0	0	0	0	0	0
ENSG00000174456	C12orf76	0	0	0	0	0	0	0	0	0	1	0	0	0	0	1	0	0	0	0
ENSG00000156162	DPY19L4	0	0	1	0	0	0	0	1	0	1	0	0	0	0	1	0	0	0	0
ENSG00000042832	TG	0	0	0	0	0	1	0	1	0	0	0	0	0	0	1	0	0	0	0
ENSG00000198520	ARMH1	0	0	0	0	0	0	0	0	0	1	0	0	0	0	1	0	0	0	0
ENSG00000076513	ANKRD13A	0	0	1	0	0	0	0	0	0	1	0	1	0	0	1	0	1	0	0
ENSG00000074416	MGLL	0	0	0	0	0	0	0	1	0	1	0	0	0	0	1	0	0	0	0
ENSG00000197930	ERO1A	0	0	1	0	0	0	0	1	0	1	0	0	0	0	1	0	0	0	0
ENSG00000123384	LRP1	0	0	0	0	0	0	0	1	0	1	0	0	0	0	1	0	0	0	0
ENSG00000128617	OPN1SW	1	1	1	0	0	0	0	1	0	1	0	0	0	0	1	0	0	0	0
ENSG00000128595	CALU	0	0	1	0	0	0	0	1	0	1	0	0	0	0	1	0	0	0	0
ENSG00000140950	MEAK7	0	0	0	0	0	0	0	1	0	1	0	0	0	0	1	0	0	0	0
ENSG00000188783	PRELP	0	0	0	0	0	0	0	1	0	0	0	0	0	0	1	0	0	0	0
ENSG00000114126	TFDP2	0	0	1	0	0	0	0	1	0	1	0	0	0	0	1	0	0	0	0
ENSG00000115339	GALNT3	0	0	0	0	0	0	0	1	0	1	0	1	0	0	1	0	1	0	0
ENSG00000083750	RRAGB	0	0	1	0	0	0	1	1	0	1	0	0	0	0	1	0	0	0	0
ENSG00000043143	JADE2	0	0	0	0	0	0	0	1	0	1	0	0	0	0	1	0	0	0	0
ENSG00000132394	EEFSEC	0	0	0	0	0	0	0	0	0	0	0	0	0	0	0	0	0	0	0
ENSG00000103187	COTL1	0	0	1	0	0	0	0	1	0	1	0	0	0	0	1	0	0	0	0
ENSG00000101040	ZMYND8	0	0	0	0	0	0	0	1	0	1	0	0	0	0	1	0	0	0	0
ENSG00000262406	MMP12	0	0	0	0	0	0	0	0	0	0	0	0	0	0	0	0	0	0	0
ENSG00000135686	KLHL36	0	0	1	0	0	0	0	1	0	1	0	0	0	0	1	0	0	0	0
ENSG00000188770	OPTC	0	0	1	0	0	0	0	0	0	0	0	0	0	0	0	0	0	0	0
ENSG00000140718	FTO	0	0	0	0	0	0	0	1	0	1	0	0	0	0	1	0	0	0	0
ENSG00000105376	ICAM5	0	0	0	0	0	0	0	1	0	0	0	0	0	0	1	0	0	0	0
ENSG00000162881	OXER1	0	0	1	0	0	0	0	0	0	1	0	0	0	0	1	0	0	0	0
ENSG00000144840	RABL3	0	0	0	0	0	0	0	1	0	1	0	0	0	0	1	0	0	0	0
ENSG00000162882	HAAO	0	0	0	0	0	0	0	1	0	1	0	0	0	0	1	0	0	0	0
ENSG00000276187	ERMARD	0	0	1	0	0	0	0	0	0	0	0	0	0	0	0	0	0	0	0
ENSG00000283268	TEX54	0	0	0	0	0	0	0	0	0	0	0	0	0	0	0	0	0	0	0
ENSG00000133316	WDR74	0	0	0	0	0	0	0	1	0	1	0	0	0	0	1	0	0	0	0
ENSG00000103194	USP10	0	0	0	0	0	0	0	1	0	1	0	0	0	0	1	0	0	0	0
ENSG00000169710	FASN	0	0	0	0	0	0	0	1	0	1	0	0	0	0	1	0	0	0	0
ENSG00000155926	SLA	0	0	0	0	0	0	0	1	0	0	0	0	0	0	1	0	0	0	0
ENSG00000153767	GTF2E1	0	0	0	0	0	0	0	1	0	1	0	0	0	0	1	0	0	0	0
ENSG00000274311	LILRB5	1	1	1	0	0	0	0	0	0	0	0	0	0	0	0	0	0	0	0
ENSG00000115194	SLC30A3	0	0	0	0	0	0	0	1	0	0	0	0	0	0	1	0	0	0	0
ENSG00000188315	C3orf62	0	0	0	0	0	0	0	0	0	1	0	0	0	0	1	0	0	0	0
ENSG00000126458	RRAS	0	0	0	0	0	0	0	1	0	1	0	0	0	0	1	0	0	0	0
ENSG00000114316	USP4	0	0	0	0	0	0	0	0	0	1	0	0	0	0	1	0	0	0	0
ENSG00000163793	DNAJC5G	0	0	0	0	0	0	0	0	0	0	0	0	0	0	0	0	0	0	0
ENSG00000103494	RPGRIP1L	0	0	0	0	0	0	0	1	0	1	0	0	0	0	1	0	0	0	0
ENSG00000183248	PRR36	0	0	1	0	0	0	0	1	0	0	0	0	0	0	1	0	0	0	0
ENSG00000266074	BAHCC1	0	0	0	0	0	0	0	0	0	1	0	0	0	0	1	0	0	0	0
ENSG00000105576	TNPO2	0	0	0	0	0	0	0	1	0	1	0	0	0	0	1	0	0	0	0
ENSG00000126461	SCAF1	0	1	1	0	0	0	0	0	0	1	0	0	0	0	1	0	0	0	0
ENSG00000102349	KLF8	0	0	0	0	0	0	0	1	0	1	0	0	0	0	1	0	0	0	0
ENSG00000103196	CRISPLD2	0	0	0	0	0	0	0	1	0	1	0	0	0	0	1	0	0	0	0
ENSG00000150990	DHX37	0	0	0	0	0	0	0	0	0	1	0	0	0	0	1	0	0	0	0
ENSG00000058668	ATP2B4	0	0	1	0	0	0	0	1	0	1	0	0	0	0	1	0	0	0	0
ENSG00000136485	DCAF7	0	0	0	0	0	0	0	1	0	1	0	0	0	0	1	0	0	0	0
ENSG00000232616	SKIV2L	1	1	1	0	0	0	0	0	0	0	0	0	0	0	0	0	0	0	0
ENSG00000198771	RCSD1	0	0	1	0	0	0	0	0	0	1	0	0	0	0	1	0	0	0	0
ENSG00000145087	STXBP5L	0	0	1	0	0	0	0	1	0	0	0	0	0	0	1	0	0	0	0
ENSG00000231925	TAPBP	1	1	1	0	0	0	0	0	0	0	0	0	0	0	0	0	0	0	0
ENSG00000198707	CEP290	0	0	1	0	0	0	0	1	0	1	0	0	0	0	1	0	0	0	0
ENSG00000120963	ZNF706	0	0	1	0	0	0	0	1	0	1	0	0	0	0	1	0	0	0	0
ENSG00000177189	RPS6KA3	0	0	0	0	0	0	0	1	0	1	0	0	0	0	1	0	0	0	0
ENSG00000110931	CAMKK2	0	0	0	0	0	0	0	1	0	1	0	0	0	0	1	0	0	0	0
ENSG00000185379	RAD51D	0	0	0	0	0	0	0	1	0	1	0	0	0	0	1	0	0	0	1
ENSG00000151176	PLBD2	0	0	0	0	0	0	0	0	0	1	0	0	0	0	1	0	0	0	0
ENSG00000188021	UBQLN2	0	0	0	0	0	0	0	1	0	1	0	0	0	0	1	0	0	0	0
ENSG00000229363	NELFE	1	0	1	0	0	0	0	0	0	0	0	0	0	0	0	0	0	0	0
ENSG00000081760	AACS	0	0	0	0	0	0	0	1	0	1	0	0	0	0	1	0	0	0	0
ENSG00000171560	FGA	0	0	1	0	0	0	0	1	0	0	0	0	0	0	1	0	0	0	0
ENSG00000144452	ABCA12	0	0	0	0	0	0	0	1	0	0	0	0	0	0	1	0	0	0	0
ENSG00000111615	KRR1	0	0	1	0	0	0	0	1	0	1	0	0	0	0	1	0	0	0	0
ENSG00000089060	SLC8B1	0	0	0	0	0	0	0	1	0	1	0	0	0	0	1	0	0	0	0
ENSG00000162891	IL20	0	0	1	0	0	0	0	0	0	0	0	0	0	0	0	0	0	0	0
ENSG00000181019	NQO1	0	0	0	0	0	0	0	1	0	1	0	0	0	0	1	0	0	0	0
ENSG00000139278	GLIPR1	0	0	1	0	0	0	0	1	0	1	0	0	0	0	1	0	0	0	0
ENSG00000083307	GRHL2	0	0	1	0	0	0	0	1	0	0	0	0	0	0	1	0	0	0	0
ENSG00000204271	SPIN3	0	0	1	0	0	0	0	0	0	1	0	0	0	0	1	0	0	0	0
ENSG00000133641	C12orf29	0	0	1	0	0	0	0	1	0	1	0	0	0	0	1	0	0	0	0
ENSG00000155846	PPARGC1B	0	0	1	0	0	0	0	1	0	1	0	0	0	0	1	0	0	0	0
ENSG00000153086	ACMSD	0	0	0	0	0	0	0	0	0	1	0	0	0	0	1	0	0	0	0
ENSG00000171017	LRRC8E	0	0	0	0	0	0	0	1	0	0	0	0	0	0	1	0	0	0	0
ENSG00000175066	GK5	0	0	1	0	0	0	0	0	0	1	0	0	0	0	1	0	0	0	0
ENSG00000136463	TACO1	0	0	0	0	0	0	0	1	0	1	0	0	0	0	1	0	0	0	0
ENSG00000128016	ZFP36	0	0	0	0	1	0	0	1	0	1	0	0	0	0	1	0	0	0	0
ENSG00000119899	SLC17A5	0	0	0	0	0	0	0	1	0	1	0	0	0	0	1	0	0	0	0
ENSG00000141101	NOB1	0	0	0	0	0	0	0	0	0	1	0	0	0	0	1	0	0	0	0
ENSG00000165805	C12orf50	1	0	1	0	0	0	0	0	0	0	0	0	0	0	0	0	0	0	0
ENSG00000102935	ZNF423	0	0	0	0	0	0	0	1	0	1	0	0	0	0	1	0	0	0	0
ENSG00000162894	FCMR	0	0	0	0	0	0	0	1	0	0	0	0	0	0	1	0	0	0	0
ENSG00000163380	LMOD3	0	0	0	0	0	0	0	0	0	0	0	0	0	0	0	0	0	0	0
ENSG00000139364	TMEM132B	0	0	1	0	0	0	0	0	0	1	0	0	0	0	1	0	0	0	0
ENSG00000144488	ESPNL	0	0	0	0	0	0	0	0	0	0	0	0	0	0	0	0	0	0	0
ENSG00000169026	SLC49A3	0	0	1	0	0	0	0	1	0	1	0	0	0	0	1	0	0	0	0
ENSG00000162892	IL24	0	0	1	0	0	0	0	1	0	0	0	0	0	0	1	0	0	0	0
ENSG00000132141	CCT6B	0	0	1	0	0	0	0	1	0	1	0	0	0	0	1	0	0	0	0
ENSG00000174844	DNAH12	0	0	1	0	0	0	0	0	0	0	0	0	0	0	0	0	0	0	0
ENSG00000033627	ATP6V0A1	0	0	1	0	0	0	0	1	0	1	0	0	0	0	1	0	0	0	0
ENSG00000143761	ARF1	1	0	1	0	0	0	0	1	0	1	0	0	0	0	1	0	0	0	0
ENSG00000172809	RPL38	0	0	1	0	0	0	0	1	0	1	0	0	0	0	1	0	0	0	0
ENSG00000082258	CCNT2	0	0	0	0	0	0	0	1	0	1	0	0	0	0	1	0	0	0	0
ENSG00000204272	NBDY	0	0	0	0	0	0	0	0	0	0	0	0	0	0	0	0	0	0	0
ENSG00000168427	KLHL30	0	0	0	0	0	0	0	0	0	0	0	0	0	0	0	0	0	0	0
ENSG00000122970	IFT81	0	0	0	0	0	0	0	1	0	1	0	0	0	0	1	0	0	0	0
ENSG00000215375	MYL5	0	0	0	0	0	0	0	1	0	1	0	0	0	0	1	0	0	0	0
ENSG00000173898	SPTBN2	0	0	0	0	0	0	0	1	0	1	0	0	0	0	1	0	0	0	0
ENSG00000114302	PRKAR2A	0	0	1	0	0	0	0	1	0	1	0	0	0	0	1	0	0	0	0
ENSG00000143793	C1orf35	0	0	1	0	0	0	0	1	0	1	0	0	0	0	1	0	0	0	0
ENSG00000154370	TRIM11	0	0	1	0	0	0	0	0	0	1	0	0	0	0	1	0	0	0	0
ENSG00000140995	DEF8	0	0	0	0	0	0	0	1	0	1	0	0	0	0	1	0	0	0	0
ENSG00000147130	ZMYM3	0	0	0	0	0	0	0	1	0	1	0	0	0	0	1	0	0	0	0
ENSG00000092871	RFFL	1	1	1	0	0	0	0	0	0	1	0	0	0	0	1	0	0	0	0
ENSG00000169020	ATP5ME	0	0	1	0	0	0	0	1	0	1	0	0	0	0	1	0	0	0	0
ENSG00000205423	CNEP1R1	0	0	1	0	0	0	0	0	0	1	0	0	0	0	1	0	0	0	0
ENSG00000162931	TRIM17	0	0	0	0	0	0	0	1	0	0	0	0	0	0	1	0	0	0	0
ENSG00000076344	RGS11	0	0	0	0	0	0	0	1	0	1	0	0	0	0	1	0	0	0	0
ENSG00000122188	LAX1	0	0	0	0	0	0	0	1	0	0	0	0	0	0	1	0	0	0	0
ENSG00000156535	CD109	0	0	0	0	0	0	0	0	0	1	0	0	0	0	1	0	0	0	0
ENSG00000156504	FAM122B	0	0	1	0	0	0	0	0	0	1	0	0	0	0	1	0	0	0	0
ENSG00000213218	CSH2	0	0	1	0	0	0	0	0	0	0	0	0	0	0	0	0	0	0	0
ENSG00000155393	HEATR3	0	0	0	0	0	0	0	1	0	1	0	0	0	0	1	0	0	0	0
ENSG00000183137	CEP57L1	0	0	1	0	0	0	0	0	0	1	0	0	0	0	1	0	0	0	0
ENSG00000005156	LIG3	0	0	0	0	0	0	0	1	0	1	0	0	0	0	1	0	0	0	0
ENSG00000184009	ACTG1	0	0	1	0	0	0	0	1	0	1	0	0	0	0	1	0	0	0	0
ENSG00000125352	RNF113A	0	0	1	0	0	0	0	1	0	1	0	0	0	0	1	0	0	0	0
ENSG00000125356	NDUFA1	0	0	1	0	0	0	0	1	0	1	0	0	0	0	1	0	0	0	0
ENSG00000144395	CCDC150	0	0	0	0	0	0	0	0	0	1	0	0	0	0	1	0	0	0	0
ENSG00000167930	FAM234A	0	0	1	0	0	0	0	0	0	1	0	0	0	0	1	0	0	0	0
ENSG00000156500	FAM122C	0	0	1	0	0	0	0	0	0	1	0	0	0	0	1	0	0	0	0
ENSG00000029534	ANK1	0	0	1	0	0	0	0	1	0	1	0	0	0	0	1	0	0	0	0
ENSG00000115137	DNAJC27	0	0	0	0	0	0	0	0	0	1	0	0	0	0	1	0	0	0	0
ENSG00000267618		1	1	1	0	0	0	0	0	0	0	0	0	0	0	0	0	0	0	0
ENSG00000198783	ZNF830	0	0	0	0	0	0	0	0	0	1	0	0	0	0	1	0	0	0	0
ENSG00000162896	PIGR	0	0	0	0	0	0	0	1	0	0	0	0	0	0	1	0	0	0	0
ENSG00000119041	GTF3C3	0	0	0	0	0	0	0	1	0	1	0	0	0	0	1	0	0	0	0
ENSG00000178752	ERFE	0	0	0	0	0	0	0	0	0	0	0	0	0	0	0	0	0	0	0
ENSG00000121335	PRB2	0	0	0	0	0	0	0	0	0	0	0	0	0	0	0	0	0	0	0
ENSG00000114541	FRMD4B	0	0	1	0	0	0	0	1	0	1	0	0	0	0	1	0	0	0	0
ENSG00000186765	FSCN2	0	0	1	0	0	0	0	1	0	0	0	0	0	0	1	0	0	0	0
ENSG00000251655	PRB1	0	0	0	0	0	0	0	0	0	0	0	0	0	0	0	0	0	0	0
ENSG00000152700	SAR1B	0	0	1	0	0	0	0	1	0	1	0	0	0	0	1	0	0	0	0
ENSG00000162604	TM2D1	0	0	0	0	0	0	0	1	0	1	0	0	0	0	1	0	0	0	0
ENSG00000114127	XRN1	0	0	1	0	0	0	0	0	0	1	0	0	0	0	1	0	0	0	0
ENSG00000285708		0	0	0	0	0	0	0	0	0	0	0	0	0	0	0	0	0	0	0
ENSG00000198373	WWP2	0	0	1	0	0	0	1	1	0	1	0	0	0	0	1	0	0	0	0
ENSG00000170837	GPR27	0	0	1	0	0	0	0	1	0	0	0	0	0	0	1	0	0	0	0
ENSG00000162897	FCAMR	0	0	0	0	0	0	0	0	0	0	0	0	0	0	0	0	0	0	0
ENSG00000134444	RELCH	0	0	0	0	0	0	0	0	0	1	0	0	0	0	1	0	0	0	0
ENSG00000163412	EIF4E3	0	0	0	0	0	0	0	0	0	1	0	0	0	0	1	0	0	0	0
ENSG00000274513	LILRB2	1	1	1	0	0	0	0	0	0	0	0	0	0	0	0	0	0	0	0
ENSG00000101928	MOSPD1	0	0	1	0	0	0	0	1	0	1	0	0	0	0	1	0	0	0	0
ENSG00000113615	SEC24A	0	0	1	0	0	0	0	1	0	1	0	0	0	0	1	0	0	0	0
ENSG00000152518	ZFP36L2	0	0	0	0	0	0	0	1	0	1	0	0	0	0	1	0	0	0	0
ENSG00000115677	HDLBP	0	0	1	0	0	0	0	1	0	1	0	0	0	0	1	0	0	0	0
ENSG00000141540	TTYH2	0	1	1	0	0	0	0	0	0	1	0	0	0	0	1	0	0	0	0
ENSG00000076984	MAP2K7	0	0	0	0	1	0	0	1	0	1	0	0	0	0	1	0	0	0	0
ENSG00000104490	NCALD	0	0	0	0	0	0	0	1	0	0	0	0	0	0	1	0	0	0	0
ENSG00000278046		1	1	1	0	0	0	0	0	0	0	0	0	0	0	0	0	0	0	0
ENSG00000051341	POLQ	0	0	0	0	0	0	0	1	0	1	0	0	0	0	1	0	0	0	1
ENSG00000143702	CEP170	0	0	1	0	0	0	0	1	0	0	0	0	0	0	1	0	0	0	0
ENSG00000275404	LILRA5	1	1	1	0	0	0	0	0	0	0	0	0	0	0	0	0	0	0	0
ENSG00000163501	IHH	0	0	0	0	0	0	0	1	0	0	0	0	0	0	1	0	0	0	0
ENSG00000184785	SMIM10	0	0	1	0	0	0	0	0	0	1	0	0	0	0	1	0	0	0	0
ENSG00000169398	PTK2	0	0	1	0	0	0	0	1	0	1	0	0	0	0	1	0	0	0	0
ENSG00000274185	LILRA4	1	1	1	0	0	0	0	0	0	0	0	0	0	0	0	0	0	0	0
ENSG00000153786	ZDHHC7	0	0	0	0	0	0	0	1	0	1	0	0	0	0	1	0	0	0	0
ENSG00000156026	MCU	0	0	0	0	0	0	0	0	0	1	0	0	0	0	1	0	0	0	0
ENSG00000242173	ARHGDIG	0	0	1	0	0	0	0	1	0	0	0	0	0	0	1	0	0	0	0
ENSG00000178537	SLC25A20	0	0	1	0	0	0	0	1	0	1	0	0	0	0	1	0	0	0	0
ENSG00000182795	C1orf116	0	0	0	0	0	0	0	1	0	0	0	0	0	0	1	0	0	0	0
ENSG00000077522	ACTN2	0	0	1	0	0	0	0	1	0	0	0	0	0	0	1	0	0	0	0
ENSG00000132323	ILKAP	0	0	0	0	0	0	0	1	0	1	0	0	0	0	1	0	0	0	0
ENSG00000132170	PPARG	0	0	0	1	0	1	0	1	0	1	0	0	0	0	1	0	0	0	0
ENSG00000196290	NIF3L1	0	0	1	0	0	0	0	1	0	1	0	0	0	0	1	0	0	0	0
ENSG00000135709	KIAA0513	0	0	0	0	0	0	0	1	0	1	0	0	0	0	1	0	0	0	0
ENSG00000144057	ST6GAL2	0	0	0	0	0	0	0	0	0	0	0	0	0	0	0	0	0	0	0
ENSG00000260001	TGFBR3L	0	0	1	0	0	0	0	0	0	0	0	0	0	0	0	0	0	0	0
ENSG00000257315	ZBED6	1	0	1	0	0	0	0	0	0	1	0	0	0	0	1	0	0	0	0
ENSG00000140368	PSTPIP1	0	0	0	0	0	0	0	1	0	1	0	0	0	0	1	0	0	0	0
ENSG00000177946	CENPBD1	0	0	0	0	0	0	0	0	0	1	0	0	0	0	1	0	0	0	0
ENSG00000139200	PIANP	0	0	0	0	0	0	0	0	0	0	0	0	0	0	0	0	0	0	0
ENSG00000115970	THADA	0	0	0	0	0	0	0	1	0	1	0	0	0	0	1	0	0	0	0
ENSG00000058673	ZC3H11A	1	0	1	0	0	0	0	1	0	1	0	0	0	0	1	0	0	0	0
ENSG00000185504	FAAP100	0	0	0	0	0	0	0	1	0	1	0	0	0	0	1	0	0	0	0
ENSG00000153789	FAM92B	0	0	1	0	0	0	0	0	0	0	0	0	0	0	0	0	0	0	0
ENSG00000198585	NUDT16	0	0	1	0	0	0	0	0	0	1	0	0	0	0	1	0	0	0	0
ENSG00000165244	ZNF367	0	0	0	0	0	0	0	0	0	1	0	0	0	0	1	0	0	0	0
ENSG00000198909	MAP3K3	0	0	0	0	0	0	0	1	0	1	0	0	0	0	1	0	0	0	0
ENSG00000145022	TCTA	0	0	0	0	0	0	0	1	0	1	0	0	0	0	1	0	0	0	0
ENSG00000186103	ARGFX	0	0	0	0	0	0	0	0	0	0	0	0	0	0	0	0	0	0	0
ENSG00000132718	SYT11	0	0	0	0	0	0	0	1	0	1	0	0	0	0	1	0	0	0	0
ENSG00000163833	FBXO40	0	0	0	0	0	0	0	1	0	0	0	0	0	0	1	0	0	0	0
ENSG00000067560	RHOA	0	0	1	0	0	0	0	1	0	1	0	0	0	0	1	0	0	0	0
ENSG00000143458	GABPB2	0	0	1	0	0	0	0	0	0	1	0	0	0	0	1	0	0	0	0
ENSG00000212747	RTL8B	0	0	1	0	0	0	0	0	0	1	0	0	0	0	1	0	0	0	0
ENSG00000134590	RTL8C	0	0	1	0	0	0	0	1	0	1	0	0	0	0	1	0	0	0	0
ENSG00000203950	RTL8A	0	0	1	0	0	0	0	1	0	1	0	0	0	0	1	0	0	0	0
ENSG00000132326	PER2	0	0	0	0	0	0	0	1	0	1	0	0	0	0	1	0	0	0	0
ENSG00000123836	PFKFB2	0	0	1	0	0	0	0	1	0	1	0	0	0	0	1	0	0	0	0
ENSG00000131153	GINS2	0	0	0	0	0	0	0	1	0	1	0	0	0	0	1	0	0	0	0
ENSG00000196972	SMIM10L2B	0	0	1	0	0	0	0	0	0	0	0	0	0	0	0	0	0	0	0
ENSG00000104976	SNAPC2	0	0	1	0	0	0	0	1	0	1	0	0	0	0	1	0	0	0	0
ENSG00000224107	ETDB	0	0	0	0	0	0	0	0	0	0	0	0	0	0	0	0	0	0	0
ENSG00000144485	HES6	0	0	0	0	0	0	0	0	0	1	0	0	0	0	1	0	0	0	0
ENSG00000131149	GSE1	0	0	0	0	0	0	0	1	0	1	0	0	0	0	1	0	0	0	0
ENSG00000140859	KIFC3	0	0	1	0	0	0	0	1	0	1	0	0	0	0	1	0	0	0	0
[truncated: 20,807 more rows]

## Sheet: Supplementary Table 3.
Supplementary Table 3. Names, sources, a priori expectation and enrichment results for longevity associated databases.
		No. of genes	No. of background genes	MLSP Result	Ei Result	Expectation
	Database Name
1	Human longevity associated variants [1]	183	-	Overrepresented	Overrepresented	+
				(p < 0.0001)	(p = 0.012)
2	Cell sencescence promoters [2]	291	-	Underrepresented	Underrepresented	-
				(p = 0.001)	(p = 0.013)
3	Life extending drug targets [3-6]	221	-	Underrepresented	Underrepresented	-
				(p = 0.001)	(p = 0.001)
4	Dietary restriction benefit suppressors [7]	123	-	Underrepresented	Underrepresented	-
				(p = 0.005)	(p = 0.001)
5	Post-mitotic cell longevity [8]	81	11249	Not significant	Not significant	+
				(p > 0.05)	(p > 0.05)
6	Cellular turnover [9]	130 (+)	11393	(+) Not significant	(+) Not significant	+ (positively associated)
		149 (-)		(p > 0.05)	(p > 0.05)	- (negatively associated)
				(-) Not significant	(-) Not significant
				(p > 0.05)	(p > 0.05)
7	Age dependent expression [10]	56 (+)	-	(+) Not significant	Underrepresented	+/-
		17 (-)		(p > 0.05)	(p = 0.011)
				(-) Not significant	(-) Not significant
				(p > 0.05)	(p > 0.05)
8	Age dependent cellular expression [11]	11150 (+)	-	(+) Not significant	(+) Not significant	+/-
		1693 (-)		(p > 0.05)	(p > 0.05)
				(-) Not significant	(-) Not significant
				(p > 0.05)	(p > 0.05)
9	Apoptosis [12]	53	-	Not significant	Not significant	+/-
				(p > 0.05)	(p > 0.05)
10	DNA repair [13]	177	-	Overrepresented	Overrepresented	+
				(p = 0.005)	(p = 0.012)
1	Budovsky, A., et al., LongevityMap: a database of human genetic variants associated with longevity. Trends in Genetics, 2013. 29(10): p. 559-560.
2	Avelar, R.A., et al., A multidimensional systems biology analysis of cellular senescence in aging and disease. Genome biology, 2020. 21: p. 1-22.
3	Fuhrmann-Stroissnigg, H., et al., Identification of HSP90 inhibitors as a novel class of senolytics. Nature communications, 2017. 8(1): p. 1-14.
4	Lozano-Torres, B., et al., The chemistry of senescence. Nature Reviews Chemistry, 2019. 3(7): p. 426-441.
5	Nogueira-Recalde, U., et al., Fibrates as drugs with senolytic and autophagic activity for osteoarthritis therapy. EBioMedicine, 2019. 45: p. 588-605.
6	Proshkina, E., M. Shaposhnikov, and A. Moskalev, Genome-Protecting Compounds as Potential Geroprotectors. International Journal of Molecular Sciences, 2020. 21(12): p. 4484.
7	Wuttke, D., et al., Dissecting the gene network of dietary restriction to identify evolutionarily conserved pathways and new functional genes. 2012.
8	Castillo-Morales, A., et al., Postmitotic cell longevity-associated genes: a transcriptional signature of postmitotic maintenance in neural tissues. Neurobiol Aging, 2019. 74: p. 147-160.
9	Seim, I., S. Ma, and V.N. Gladyshev, Gene expression signatures of human cell and tissue longevity. npj Aging and Mechanisms of Disease, 2016. 2(1): p. 1-8.
10	de Magalhães, J.P., J. Curado, and G.M. Church, Meta-analysis of age-related gene expression profiles identifies common signatures of aging. Bioinformatics, 2009. 25(7): p. 875-81.
11	Palmer, D., et al., Ageing transcriptome meta-analysis reveals similarities and differences between key mammalian tissues. Aging (Albany NY), 2021. 13(3): p. 3313-3341.
12	Diez, J., et al., DeathBase: a database on structure, evolution and function of proteins involved in apoptosis and other forms of cell death. Cell Death & Differentiation, 2010. 17(5): p. 735-736.
13	Milanowska, K., et al., REPAIRtoire—a database of DNA repair pathways. Nucleic acids research, 2010. 39(suppl_1): p. D788-D792.

## Sheet: Supplementary Table 4.
Supplementary Table 4. GO enrichment analysis of genes with human longevity associated variants.
GO ID	GO Term Description	Observed	Expected	p value	adjusted p value
GO:0055114	Oxidation-Reduction Process	11	4.796	0.00256849	0.00712509
GO:000STBP	Small Biological Process Go Terms	124	87.975	4.03e-11	3.64e-10
GO:0014070	Response To Organic Cyclic Compound	8	0.857	7.52e-15	9.86e-14
GO:0042493	Response To Drug	17	2.079	2.61e-25	8.85e-24
GO:1902600	Proton Transmembrane Transport	4	0.799	0.000163008	0.00057703
GO:0022900	Electron Transport Chain	4	0.648	6.68e-06	2.94e-05
GO:0006979	Response To Oxidative Stress	8	0.841	3.45e-16	5.18e-15
GO:0007568	Aging	13	1.217	7.26e-26	3.05e-24
GO:0009725	Response To Hormone	6	0.389	1.81e-20	3.6e-19
GO:0001666	Response To Hypoxia	13	1.166	6.11e-30	5.88e-28
GO:0001701	In Utero Embryonic Development	6	1.46	8.32e-05	0.000311679
GO:0045471	Response To Ethanol	4	0.77	0.000111754	0.000413346
GO:0042542	Response To Hydrogen Peroxide	5	0.36	3.34e-15	4.49e-14
GO:0007584	Response To Nutrient	5	0.545	3.07e-10	2.39e-09
GO:0009636	Response To Toxic Substance	6	0.67	3.46e-11	3.17e-10
GO:0030336	Negative Regulation Of Cell Migration	6	0.757	1.17e-09	8.44e-09
GO:0008285	Negative Regulation Of Cell Population Proliferation	14	2.744	3.53e-12	3.51e-11
GO:0090305	Nucleic Acid Phosphodiester Bond Hydrolysis	3	0.858	0.00966876	0.0230532
GO:0006357	Regulation Of Transcription By Rna Polymerase Ii	14	5.287	4.12e-05	0.000160748
GO:0010629	Negative Regulation Of Gene Expression	13	1.608	1.18e-19	2.2e-18
GO:0070374	Positive Regulation Of Erk1 And Erk2 Cascade	7	1.344	2.91e-07	1.5e-06
GO:0045893	Positive Regulation Of Transcription, Dna-Templated	21	4.232	6.88e-17	1.13e-15
GO:0042593	Glucose Homeostasis	9	0.736	8.41e-23	2.02e-21
GO:0050728	Negative Regulation Of Inflammatory Response	9	0.686	1.25e-23	3.16e-22
GO:0030335	Positive Regulation Of Cell Migration	10	1.505	2.76e-12	2.79e-11
GO:0032720	Negative Regulation Of Tumor Necrosis Factor Production	3	0.34	3.13e-06	1.47e-05
GO:0009617	Response To Bacterium	5	0.793	2.24e-06	1.09e-05
GO:0006629	Lipid Metabolic Process	11	3.862	4.98e-05	0.000191538
GO:0051898	Negative Regulation Of Protein Kinase B Signaling	4	0.295	4.99e-12	4.8e-11
GO:0071222	Cellular Response To Lipopolysaccharide	6	1.11	1.45e-06	7.29e-06
GO:0071456	Cellular Response To Hypoxia	6	0.734	7.99e-11	6.78e-10
GO:0048146	Positive Regulation Of Fibroblast Proliferation	6	0.337	3.45e-24	9.96e-23
GO:0043065	Positive Regulation Of Apoptotic Process	13	2.408	4.12e-12	4.03e-11
GO:0016525	Negative Regulation Of Angiogenesis	3	0.56	0.00060867	0.00194035
GO:0043124	Negative Regulation Of I-Kappab Kinase/Nf-Kappab Signaling	3	0.29	1.53e-07	7.95e-07
GO:0006919	Activation Of Cysteine-Type Endopeptidase Activity Involved In Apoptotic Process	4	0.569	1.64e-06	8.15e-06
GO:0032088	Negative Regulation Of Nf-Kappab Transcription Factor Activity	3	0.551	0.000357954	0.00118701
GO:0071333	Cellular Response To Glucose Stimulus	7	0.433	7.24e-22	1.61e-20
GO:0008284	Positive Regulation Of Cell Population Proliferation	16	3.404	2.59e-12	2.67e-11
GO:0043066	Negative Regulation Of Apoptotic Process	18	3.511	3.5e-16	5.18e-15
GO:0030512	Negative Regulation Of Transforming Growth Factor Beta Receptor Signaling Pathway	3	0.483	0.000136399	0.000498116
GO:0010628	Positive Regulation Of Gene Expression	15	2.93	5.12e-13	5.47e-12
GO:0050729	Positive Regulation Of Inflammatory Response	7	0.56	2.35e-18	4.24e-17
GO:0032755	Positive Regulation Of Interleukin-6 Production	3	0.382	2.1e-05	8.53e-05
GO:0042742	Defense Response To Bacterium	4	1.151	0.0031212	0.00845508
GO:0007179	Transforming Growth Factor Beta Receptor Signaling Pathway	5	0.646	1.74e-08	1.07e-07
GO:0043433	Negative Regulation Of Dna-Binding Transcription Factor Activity	3	0.485	0.000130086	0.000478088
GO:0050727	Regulation Of Inflammatory Response	7	0.582	1.98e-17	3.47e-16
GO:0006954	Inflammatory Response	14	2.636	1.51e-13	1.75e-12
GO:0043312	Neutrophil Degranulation	8	3.289	0.00316945	0.00854566
GO:0000165	Mapk Cascade	8	1.763	4.44e-07	2.27e-06
GO:0007165	Signal Transduction	37	13.302	5.72e-12	5.41e-11
GO:0051897	Positive Regulation Of Protein Kinase B Signaling	12	1.071	8.05e-28	4.64e-26
GO:0050679	Positive Regulation Of Epithelial Cell Proliferation	4	0.411	3.56e-09	2.39e-08
GO:0050731	Positive Regulation Of Peptidyl-Tyrosine Phosphorylation	8	0.579	2.38e-24	7.62e-23
GO:0007166	Cell Surface Receptor Signaling Pathway	6	1.59	0.000162645	0.00057703
GO:0006955	Immune Response	12	2.393	1.36e-10	1.1e-09
GO:0002376	Immune System Process	14	3.733	1.03e-07	5.61e-07
GO:0002250	Adaptive Immune Response	6	1.338	2.34e-05	9.36e-05
GO:0006898	Receptor-Mediated Endocytosis	9	0.711	7.95e-26	3.06e-24
GO:0050900	Leukocyte Migration	5	0.907	3.06e-06	1.45e-05
GO:0045087	Innate Immune Response	9	3.068	0.000257861	0.00087521
GO:0006468	Protein Phosphorylation	12	4.265	3.76e-05	0.000148514
GO:0016310	Phosphorylation	11	4.724	0.00167109	0.00494471
GO:0018108	Peptidyl-Tyrosine Phosphorylation	4	0.878	0.000625738	0.0019838
GO:0006915	Apoptotic Process	14	4.639	4e-06	1.82e-05
GO:0000187	Activation Of Mapk Activity	8	0.804	6.46e-17	1.1e-15
GO:0001934	Positive Regulation Of Protein Phosphorylation	12	1.202	3.21e-24	9.75e-23
GO:0007346	Regulation Of Mitotic Cell Cycle	3	0.633	0.00148657	0.00446744
GO:0032147	Activation Of Protein Kinase Activity	3	0.632	0.00203171	0.00577487
GO:0007050	Cell Cycle Arrest	4	0.883	0.000411002	0.00134743
GO:0044267	Cellular Protein Metabolic Process	9	1.556	9.08e-10	6.72e-09
GO:0043627	Response To Estrogen	8	0.449	1.4e-29	1.15e-27
GO:0006281	Dna Repair	10	2.592	2.06e-06	1.01e-05
GO:0006974	Cellular Response To Dna Damage Stimulus	16	3.35	1.77e-12	1.86e-11
GO:0006260	Dna Replication	5	1.064	4.04e-05	0.000158512
GO:0007283	Spermatogenesis	8	3.104	0.00260158	0.00718236
GO:0001932	Regulation Of Protein Phosphorylation	3	0.442	6.75e-05	0.00025459
GO:0008104	Protein Localization	3	0.629	0.00128025	0.0039085
GO:0016032	Viral Process	7	3.222	0.0188627	0.0430189
GO:0050821	Protein Stabilization	5	1.169	0.000191533	0.000669785
GO:0009791	Post-Embryonic Development	4	0.456	1.34e-07	7.09e-07
GO:0032508	Dna Duplex Unwinding	3	0.52	0.000220757	0.000762735
GO:0000724	Double-Strand Break Repair Via Homologous Recombination	3	0.565	0.000736577	0.00230981
GO:0035264	Multicellular Organism Growth	4	0.566	4.5e-06	2.03e-05
GO:0035556	Intracellular Signal Transduction	7	3.043	0.0104633	0.0245419
GO:0007186	G Protein-Coupled Receptor Signaling Pathway	18	7.477	3.67e-05	0.000146196
GO:0005975	Carbohydrate Metabolic Process	6	1.561	0.000147377	0.000534822
GO:0008152	Metabolic Process	4	1.285	0.0074019	0.018097
GO:0071363	Cellular Response To Growth Factor Stimulus	6	0.45	1.38e-16	2.15e-15
GO:0009749	Response To Glucose	4	0.49	9.01e-08	5e-07
GO:0032868	Response To Insulin	6	0.499	1.76e-15	2.54e-14
GO:0007420	Brain Development	5	1.734	0.00634228	0.0157737
GO:0045892	Negative Regulation Of Transcription, Dna-Templated	11	3.767	5.12e-05	0.000195496
GO:0042127	Regulation Of Cell Population Proliferation	10	1.377	2.59e-13	2.93e-12
GO:0006606	Protein Import Into Nucleus	4	0.566	2.51e-06	1.2e-05
GO:0045944	Positive Regulation Of Transcription By Rna Polymerase Ii	22	7.516	2.37e-08	1.42e-07
GO:0051092	Positive Regulation Of Nf-Kappab Transcription Factor Activity	10	0.993	1.35e-21	2.88e-20
GO:1901224	Positive Regulation Of Nik/Nf-Kappab Signaling	5	0.428	2.64e-13	2.93e-12
GO:0030307	Positive Regulation Of Cell Growth	3	0.518	0.000303913	0.00101363
GO:0045766	Positive Regulation Of Angiogenesis	5	0.888	3.72e-06	1.72e-05
GO:0070301	Cellular Response To Hydrogen Peroxide	4	0.466	1.17e-07	6.32e-07
GO:0007611	Learning Or Memory	4	0.419	9.49e-09	6.01e-08
GO:0007613	Memory	3	0.569	0.000746218	0.00232739
GO:0051384	Response To Glucocorticoid	8	0.473	2.06e-29	1.48e-27
GO:0043123	Positive Regulation Of I-Kappab Kinase/Nf-Kappab Signaling	6	1.159	7.88e-06	3.42e-05
GO:0007596	Blood Coagulation	5	1.381	0.00137776	0.00418402
GO:0030168	Platelet Activation	3	0.729	0.00497642	0.0128187
GO:0001525	Angiogenesis	6	1.743	0.000676382	0.00213264
GO:0007267	Cell-Cell Signaling	7	1.581	4.93e-06	2.19e-05
GO:0045785	Positive Regulation Of Cell Adhesion	3	0.379	9.04e-06	3.89e-05
GO:0042632	Cholesterol Homeostasis	8	0.583	1.26e-23	3.16e-22
GO:0008202	Steroid Metabolic Process	6	0.903	1.96e-08	1.19e-07
GO:0008203	Cholesterol Metabolic Process	7	0.713	1.99e-14	2.5e-13
GO:0061024	Membrane Organization	6	0.946	1.28e-07	6.86e-07
GO:0019886	Antigen Processing And Presentation Of Exogenous Peptide Antigen Via Mhc Class Ii	3	0.68	0.00220985	0.00621991
GO:0016042	Lipid Catabolic Process	3	0.827	0.00873332	0.0209963
GO:0009887	Animal Organ Morphogenesis	5	0.916	9.68e-06	4.11e-05
GO:0043085	Positive Regulation Of Catalytic Activity	5	0.569	2.18e-09	1.53e-08
GO:0001822	Kidney Development	3	0.842	0.010414	0.0245261
GO:0008283	Cell Population Proliferation	7	1.057	4.09e-09	2.71e-08
GO:0006986	Response To Unfolded Protein	4	0.448	6.29e-08	3.56e-07
GO:0010976	Positive Regulation Of Neuron Projection Development	3	0.83	0.00801415	0.0195112
GO:0035690	Cellular Response To Drug	5	0.48	4.49e-11	3.99e-10
GO:0031667	Response To Nutrient Levels	10	0.462	2.43e-48	1.4e-45
GO:0042060	Wound Healing	6	0.649	6.86e-12	6.38e-11
GO:0051726	Regulation Of Cell Cycle	4	1.055	0.00142908	0.00431718
GO:0030097	Hemopoiesis	4	0.439	6.85e-08	3.84e-07
GO:0030308	Negative Regulation Of Cell Growth	8	0.786	1.05e-16	1.69e-15
GO:0032880	Regulation Of Protein Localization	4	0.393	1.26e-08	7.87e-08
GO:0006302	Double-Strand Break Repair	4	0.447	2.39e-08	1.42e-07
GO:0006303	Double-Strand Break Repair Via Nonhomologous End Joining	4	0.44	5.73e-08	3.31e-07
GO:0070373	Negative Regulation Of Erk1 And Erk2 Cascade	4	0.438	7.73e-09	4.95e-08
GO:0000122	Negative Regulation Of Transcription By Rna Polymerase Ii	14	5.618	0.000194659	0.000676617
GO:0006367	Transcription Initiation From Rna Polymerase Ii Promoter	5	1.18	0.000165837	0.000583462
GO:0001503	Ossification	3	0.739	0.00583322	0.0148272
GO:0006631	Fatty Acid Metabolic Process	4	1.168	0.00381771	0.0101982
GO:0046777	Protein Autophosphorylation	8	1.206	1.7e-10	1.35e-09
GO:0019221	Cytokine-Mediated Signaling Pathway	11	1.925	7.05e-11	6.07e-10
GO:0007200	Phospholipase C-Activating G Protein-Coupled Receptor Signaling Pathway	3	0.402	1.41e-05	5.83e-05
GO:0032496	Response To Lipopolysaccharide	5	1.161	0.000226569	0.000778157
GO:0048661	Positive Regulation Of Smooth Muscle Cell Proliferation	8	0.432	1.11e-31	1.6e-29
GO:0071356	Cellular Response To Tumor Necrosis Factor	4	0.863	0.000372126	0.00122695
GO:0006006	Glucose Metabolic Process	7	0.394	6.86e-27	3.6e-25
GO:0016579	Protein Deubiquitination	6	1.796	0.000765468	0.0023746
GO:0042981	Regulation Of Apoptotic Process	10	1.797	1.42e-10	1.14e-09
GO:0050852	T Cell Receptor Signaling Pathway	4	1.094	0.00262876	0.00720734
GO:0071407	Cellular Response To Organic Cyclic Compound	5	0.513	3.35e-10	2.54e-09
GO:0014068	Positive Regulation Of Phosphatidylinositol 3-Kinase Signaling	11	0.562	1.41e-43	4.08e-41
GO:0051607	Defense Response To Virus	4	1.322	0.011751	0.0274508
GO:0043488	Regulation Of Mrna Stability	3	0.775	0.00522658	0.0134033
GO:0060333	Interferon-Gamma-Mediated Signaling Pathway	6	0.501	1.8e-15	2.54e-14
GO:0010942	Positive Regulation Of Cell Death	3	0.346	3.7e-06	1.72e-05
GO:0098869	Cellular Oxidant Detoxification	6	0.559	7.72e-14	9.28e-13
GO:0071902	Positive Regulation Of Protein Serine/Threonine Kinase Activity	3	0.331	2.34e-06	1.12e-05
GO:1900034	Regulation Of Cellular Response To Heat	5	0.527	1.15e-10	9.47e-10
GO:0033138	Positive Regulation Of Peptidyl-Serine Phosphorylation	5	0.582	1.77e-09	1.26e-08
GO:0009267	Cellular Response To Starvation	4	0.504	1.92e-06	9.45e-06
GO:0001938	Positive Regulation Of Endothelial Cell Proliferation	4	0.483	1.46e-07	7.64e-07
GO:0050796	Regulation Of Insulin Secretion	4	0.438	1.36e-08	8.41e-08
GO:0032355	Response To Estradiol	10	0.705	2.02e-28	1.3e-26
GO:0043406	Positive Regulation Of Map Kinase Activity	3	0.388	9.68e-06	4.11e-05
GO:0071260	Cellular Response To Mechanical Stimulus	6	0.549	6.65e-14	8.16e-13
GO:0071346	Cellular Response To Interferon-Gamma	3	0.668	0.00180999	0.00532839
GO:0045454	Cell Redox Homeostasis	3	0.552	0.000274344	0.00092571
GO:0071300	Cellular Response To Retinoic Acid	4	0.463	9.5e-08	5.22e-07
GO:0048511	Rhythmic Process	4	0.962	0.000973506	0.00298784
GO:1901796	Regulation Of Signal Transduction By P53 Class Mediator	6	0.896	2.56e-08	1.51e-07
GO:0007623	Circadian Rhythm	8	0.611	1.81e-21	3.74e-20
GO:0006959	Humoral Immune Response	4	0.403	5.69e-09	3.69e-08
GO:0007204	Positive Regulation Of Cytosolic Calcium Ion Concentration	5	1.036	4.26e-05	0.000164931
GO:0009615	Response To Virus	4	0.715	6.33e-05	0.00024029
GO:0120162	Positive Regulation Of Cold-Induced Thermogenesis	8	0.643	1.88e-20	3.61e-19
GO:0007565	Female Pregnancy	5	0.656	3.93e-08	2.29e-07
GO:0001889	Liver Development	3	0.613	0.000591439	0.00189589
GO:0097190	Apoptotic Signaling Pathway	3	0.503	0.000157683	0.000565111
GO:0009755	Hormone-Mediated Signaling Pathway	3	0.313	7.34e-07	3.71e-06
GO:0007507	Heart Development	7	1.579	7.36e-06	3.22e-05
GO:0046718	Viral Entry Into Host Cell	5	0.587	3.13e-09	2.13e-08
GO:0043410	Positive Regulation Of Mapk Cascade	7	0.731	1.15e-13	1.35e-12
GO:0065003	Protein-Containing Complex Assembly	4	0.868	0.000448621	0.00146245
GO:0008217	Regulation Of Blood Pressure	5	0.434	4.41e-13	4.8e-12
GO:0032092	Positive Regulation Of Protein Binding	3	0.528	0.000288498	0.00096781
GO:0030198	Extracellular Matrix Organization	5	1.597	0.00413259	0.0108882
GO:0006977	Dna Damage Response, Signal Transduction By P53 Class Mediator Resulting In Cell Cycle Arrest	3	0.359	3.84e-06	1.76e-05
GO:0032436	Positive Regulation Of Proteasomal Ubiquitin-Dependent Protein Catabolic Process	3	0.491	0.000151685	0.000547015
GO:0046330	Positive Regulation Of Jnk Cascade	3	0.565	0.000472299	0.00153099
GO:0019216	Regulation Of Lipid Metabolic Process	5	0.673	5.82e-08	3.32e-07
GO:0032869	Cellular Response To Insulin Stimulus	9	0.631	7.39e-26	3.05e-24
GO:0008286	Insulin Receptor Signaling Pathway	9	0.549	5.22e-31	6.02e-29
GO:0002576	Platelet Degranulation	6	0.811	2.42e-09	1.68e-08
GO:0035176	Social Behavior	3	0.362	4.54e-06	2.03e-05
GO:0001523	Retinoid Metabolic Process	7	0.412	1.5e-25	5.39e-24
GO:0007169	Transmembrane Receptor Protein Tyrosine Kinase Signaling Pathway	4	0.817	0.000242529	0.000828043
GO:0010508	Positive Regulation Of Autophagy	4	0.334	1.04e-10	8.71e-10
GO:0006869	Lipid Transport	7	0.997	1.08e-09	7.9e-09
GO:0031397	Negative Regulation Of Protein Ubiquitination	3	0.386	2.02e-05	8.26e-05
GO:0006310	Dna Recombination	4	0.654	1.64e-05	6.74e-05
GO:0006874	Cellular Calcium Ion Homeostasis	4	0.681	2.32e-05	9.35e-05
GO:1903078	Positive Regulation Of Protein Localization To Plasma Membrane	4	0.366	3.32e-10	2.54e-09
GO:0010033	Response To Organic Substance	10	0.636	2.05e-33	3.94e-31
GO:0031175	Neuron Projection Development	5	0.906	1.09e-05	4.6e-05
GO:0043524	Negative Regulation Of Neuron Apoptotic Process	5	0.981	1.18e-05	4.93e-05
GO:0042531	Positive Regulation Of Tyrosine Phosphorylation Of Stat Protein	7	0.423	7.56e-24	2.08e-22
GO:0050829	Defense Response To Gram-Negative Bacterium	3	0.572	0.000526806	0.00169814
GO:0033674	Positive Regulation Of Kinase Activity	5	0.497	6.39e-11	5.59e-10
GO:0034599	Cellular Response To Oxidative Stress	8	0.602	2.99e-22	6.9e-21
GO:0007249	I-Kappab Kinase/Nf-Kappab Signaling	4	0.404	5.32e-09	3.49e-08
GO:0051091	Positive Regulation Of Dna-Binding Transcription Factor Activity	6	0.748	2.88e-09	1.98e-08
GO:0034605	Cellular Response To Heat	5	0.353	3.04e-15	4.18e-14
GO:0045860	Positive Regulation Of Protein Kinase Activity	5	0.383	1.22e-14	1.57e-13
GO:0043525	Positive Regulation Of Neuron Apoptotic Process	4	0.362	6.43e-10	4.82e-09
GO:0008630	Intrinsic Apoptotic Signaling Pathway In Response To Dna Damage	6	0.307	7.56e-27	3.63e-25
